# Supplementary material for: Crystal structure of di-μ-tri­hydro­(penta­fluoro­phenyl)­borato-tetra­kis­(tetra­hydro­furan)­disodium
Source: Acta Crystallogr E Crystallogr Commun. 2020 Jan 7;76(Pt 2):145–7. doi: 10.1107/S2056989019017201 (PMC7001818; doi:10.1107/S2056989019017201)
Supplement: Supplementary file 1 [file e-76-00145-sup1.cif]

##############################################################################
#                                                                            #
# This CIF contains the data in a paper accepted for publication in          #
# Acta Crystallographica Section E. It conforms to the requirements of       #
# Notes for Authors for Acta Crystallographica Section E, and has been       #
# peer reviewed under the auspices of the IUCr Commission on Journals.       #
#                                                                            #
# Full details of the Crystallographic Information File format               #
# are given in the paper "The Crystallographic Information File (CIF):       #
# a New Standard Archive File for Crystallography" by S. R. Hall, F. H.      #
# Allen and I. D. Brown [Acta Cryst. (1991), A47, 655-685].                  #
#                                                                            #
# The current version of the core CIF dictionary is obtainable from          #
# ftp://ftp.iucr.org/pub/cif_core.dic.                                       #
#                                                                            #
# Software is freely available for graphical display of the structure(s)     #
# in this CIF. For information consult the CIF software page                 #
# http://www.iucr.org/resources/cif/software.                                #
#                                                                            #
# This file may be used for bona fide research purposes within the           #
# scientific community so long as proper attribution is given to the journal # 
# article from which it was obtained.                                        #
#                                                                            #
##############################################################################
data_global
_audit_creation_method     'SHELXL-2016/4'
_journal_data_validation_number     ?
_journal_date_recd_electronic     2019-12-17
_journal_date_accepted     2019-12-24
_journal_name_full     'Acta Crystallographica, Section E'
_journal_year     2020
_journal_volume     76
_journal_issue      2
_journal_page_first     145
_journal_page_last     147
_journal_paper_category     GM
_journal_paper_doi     10.1107/S2056989019017201
_journal_coeditor_code     IS5529
_publ_contact_author_name     'Dr. Ryo Tanaka'
_publ_contact_author_address
;
Department of Applied Chemistry
Graduate School of Engineering, Hiroshima University
1-4-1 Kagamiyama, Higashi-hiroshima 739-8527
Japan
;
_publ_contact_author_email     'rytanaka@hiroshima-u.ac.jp'
_publ_contact_author_fax     '+81-82-424-5494'
_publ_contact_author_phone     '+81-82-424-7729'
_publ_section_title
;
Crystal structure of
di-\m-trihydro(pentafluoropheny)borato-tetrakis(tetrahydrofuran)disodium
;
_publ_section_title_footnote     .
loop_
    _publ_author_name
    _publ_author_footnote
    _publ_author_address
    'Tanaka, Ryo' .
;
Department of Applied Chemistry
Graduate School of Engineering, Hiroshima University
1-4-1 Kagamiyama, Higashi-hiroshima 739-8527
Japan
;
    'Shiono, Takeshi' .
;
Department of Applied Chemistry
Graduate School of Engineering, Hiroshima University
1-4-1 Kagamiyama, Higashi-hiroshima 739-8527
Japan
;
_publ_section_synopsis
;
The title compound, [Na~2~(\m-C~6~F~5~BH~3~)~2~(C~4~H~8~O)~4~], represents a
dimeric structure of sodium and organoborohydride, located about a centre of
inversion. In the crystal, the molecules are stacked along the <i>b</i> axis
<i>via</i> a \p--\p interaction between the benzene rings.
;
data_I
_chemical_name_systematic
;
Di-\m-trihydro(pentafluoropheny)borato-tetrakis(tetrahydrofuran)disodium
;
_chemical_name_common     ?
_chemical_formula_moiety     ?
_chemical_formula_sum     'C28 H38 B2 F10 Na2 O4'
_chemical_formula_iupac     '[Na2 (C6 F5 B H3)2 (C4 H8 O)4]'
_chemical_formula_weight     696.18
_symmetry_cell_setting     triclinic
_symmetry_space_group_name_H-M     'P -1'
_symmetry_space_group_name_Hall     '-P 1'
loop_
    _space_group_symop_operation_xyz
    'x, y, z'
    '-x, -y, -z'
_cell_length_a     7.9698(5)
_cell_length_b     10.1104(6)
_cell_length_c     11.5208(7)
_cell_angle_alpha     113.461(2)
_cell_angle_beta     105.685(3)
_cell_angle_gamma     91.805(2)
_cell_volume     809.63(9)
_cell_formula_units_Z     1
_cell_measurement_reflns_used     4126
_cell_measurement_theta_min     2.69
_cell_measurement_theta_max     27.40
_cell_measurement_temperature     123(2)
_exptl_crystal_description     'Block'
_exptl_crystal_colour     'colourless'
_exptl_crystal_size_max     0.60
_exptl_crystal_size_mid     0.20
_exptl_crystal_size_min     0.20
_exptl_crystal_size_rad     ?
_exptl_crystal_density_diffrn     1.428
_exptl_crystal_density_meas     ?
_exptl_crystal_density_method     'not measured'
_exptl_crystal_F_000     360
_exptl_absorpt_coefficient_mu     0.153
_exptl_absorpt_correction_type     multi-scan
_exptl_absorpt_process_details
;
(SADABS; Bruker, 2016)
;
_exptl_absorpt_correction_T_min     0.5120
_exptl_absorpt_correction_T_max     0.7455
_exptl_special_details     ?
_diffrn_ambient_temperature     123(2)
_diffrn_radiation_type     MoK\a
_diffrn_radiation_wavelength     0.71069
_diffrn_radiation_source     ?
_diffrn_radiation_monochromator     ?
_diffrn_measurement_device_type     'Bruker APEXII CCD'
_diffrn_measurement_method     '\f and \w scans'
_diffrn_detector_area_resol_mean     ?
_diffrn_reflns_number     4506
_diffrn_reflns_av_R_equivalents     0.0321
_diffrn_reflns_av_unetI/netI     0.0527
_diffrn_reflns_theta_min     2.026
_diffrn_reflns_theta_max     27.399
_diffrn_reflns_theta_full     25.240
_diffrn_measured_fraction_theta_max     0.944
_diffrn_measured_fraction_theta_full     0.967
_diffrn_reflns_limit_h_min     -10
_diffrn_reflns_limit_h_max     8
_diffrn_reflns_limit_k_min     -13
_diffrn_reflns_limit_k_max     12
_diffrn_reflns_limit_l_min     -14
_diffrn_reflns_limit_l_max     12
_refine_special_details
;
 Reflections were merged by SHELXL according to the crystal
 class for the calculation of statistics and refinement.
 _reflns_Friedel_fraction is defined as the number of unique
 Friedel pairs measured divided by the number that would be
 possible theoretically, ignoring centric projections and
 systematic absences.
;
_reflns_number_total     3471
_reflns_number_gt     3068
_reflns_threshold_expression     'I > 2\s(I)'
_refine_ls_structure_factor_coef     Fsqd
_refine_ls_matrix_type     full
_refine_ls_R_factor_all     0.0506
_refine_ls_R_factor_gt     0.0469
_refine_ls_wR_factor_gt     0.1411
_refine_ls_wR_factor_ref     0.1463
_refine_ls_goodness_of_fit_ref     1.075
_refine_ls_restrained_S_all     1.075
_refine_ls_number_reflns     3471
_refine_ls_number_parameters     220
_refine_ls_number_restraints     0
_refine_ls_hydrogen_treatment     mixed
_refine_ls_weighting_scheme     calc
_refine_ls_weighting_details
              'w=1/[\s^2^(Fo^2^)+(0.0819P)^2^+0.2169P] where P=(Fo^2^+2Fc^2^)/3'
_atom_sites_solution_primary     direct
_refine_ls_shift/su_max     0.000
_refine_ls_shift/su_mean     0.000
_refine_diff_density_max     0.311
_refine_diff_density_min     -0.450
loop_
    _atom_type_symbol
    _atom_type_description
    _atom_type_scat_dispersion_real
    _atom_type_scat_dispersion_imag
    _atom_type_scat_source
    'C' 'C' 0.0033 0.0016
                         'International Tables Vol C Tables 4.2.6.8 and 6.1.1.4'
    'H' 'H' 0.0000 0.0000
                         'International Tables Vol C Tables 4.2.6.8 and 6.1.1.4'
    'B' 'B' 0.0013 0.0007
                         'International Tables Vol C Tables 4.2.6.8 and 6.1.1.4'
    'O' 'O' 0.0106 0.0060
                         'International Tables Vol C Tables 4.2.6.8 and 6.1.1.4'
    'F' 'F' 0.0171 0.0103
                         'International Tables Vol C Tables 4.2.6.8 and 6.1.1.4'
    'Na' 'Na' 0.0362 0.0249
                         'International Tables Vol C Tables 4.2.6.8 and 6.1.1.4'
_computing_data_collection
;
APEX2 (Bruker, 2012)
;
_computing_cell_refinement
;
SAINT (Bruker, 2012)
;
_computing_data_reduction
;
SAINT (Bruker, 2012)
;
_computing_structure_solution
;
SIR97 (Altomare <i>et al.</i>,  1999)
;
_computing_structure_refinement
;
SHELXL2014 (Sheldrick, 2015)
;
_computing_molecular_graphics
;
Mercury (Macrae <i>et al.</i>,  2006)
;
_computing_publication_material
;
SHELXTL (Sheldrick, 2015)
;
loop_
    _atom_site_type_symbol
    _atom_site_label
    _atom_site_fract_x
    _atom_site_fract_y
    _atom_site_fract_z
    _atom_site_U_iso_or_equiv
    _atom_site_adp_type
    _atom_site_calc_flag
    _atom_site_occupancy
    _atom_site_disorder_assembly
    _atom_site_disorder_group
    Na NA1 0.55346(7) -0.03356(7) -0.15797(5) 0.02597(18) Uani d 1 . .
    B B1 0.5516(2) -0.20185(19) -0.02053(16) 0.0272(3) Uani d 1 . .
    H H1 0.412(3) -0.193(2) -0.022(2) 0.043(6) Uiso d 1 . .
    H H2 0.560(3) -0.244(3) -0.120(2) 0.053(6) Uiso d 1 . .
    H H3 0.638(3) -0.092(2) 0.037(2) 0.037(5) Uiso d 1 . .
    C C1 0.63209(18) -0.30571(15) 0.04965(13) 0.0217(3) Uani d 1 . .
    C C2 0.71559(19) -0.42272(17) -0.00498(14) 0.0256(3) Uani d 1 . .
    C C3 0.78844(19) -0.50723(17) 0.05860(16) 0.0296(3) Uani d 1 . .
    C C4 0.7778(2) -0.47796(18) 0.18383(16) 0.0310(3) Uani d 1 . .
    C C5 0.6944(2) -0.36360(18) 0.24263(14) 0.0296(3) Uani d 1 . .
    C C6 0.62500(19) -0.28259(16) 0.17530(13) 0.0238(3) Uani d 1 . .
    F F1 0.72989(14) -0.45982(12) -0.12796(10) 0.0395(3) Uani d 1 . .
    F F2 0.86728(14) -0.61935(12) -0.00036(13) 0.0453(3) Uani d 1 . .
    F F3 0.84800(15) -0.55697(12) 0.24888(12) 0.0469(3) Uani d 1 . .
    F F4 0.68262(17) -0.33360(13) 0.36492(10) 0.0475(3) Uani d 1 . .
    F F5 0.54502(14) -0.17008(11) 0.23880(9) 0.0343(2) Uani d 1 . .
    O O1 0.83333(15) -0.03501(13) -0.16984(12) 0.0327(3) Uani d 1 . .
    C C7 0.9190(3) 0.0619(2) -0.2058(2) 0.0436(4) Uani d 1 . .
    H H4 1.016334 0.130984 -0.128474 0.052 Uiso calc 1 . .
    H H5 0.834348 0.118300 -0.238397 0.052 Uiso calc 1 . .
    C C8 0.9905(3) -0.0347(2) -0.31551(19) 0.0430(4) Uani d 1 . .
    H H6 0.911623 -0.050243 -0.404062 0.052 Uiso calc 1 . .
    H H7 1.109827 0.009804 -0.303714 0.052 Uiso calc 1 . .
    C C9 0.9967(3) -0.1771(2) -0.30160(18) 0.0391(4) Uani d 1 . .
    H H8 1.118106 -0.200710 -0.286654 0.047 Uiso calc 1 . .
    H H9 0.917077 -0.258235 -0.382236 0.047 Uiso calc 1 . .
    C C10 0.9356(2) -0.1511(2) -0.18186(17) 0.0348(4) Uani d 1 . .
    H H10 0.862781 -0.240318 -0.195466 0.042 Uiso calc 1 . .
    H H11 1.037924 -0.122799 -0.100803 0.042 Uiso calc 1 . .
    O O2 0.40793(15) -0.18090(12) -0.37962(10) 0.0319(3) Uani d 1 . .
    C C11 0.3406(2) -0.15236(19) -0.49440(15) 0.0328(4) Uani d 1 . .
    H H12 0.434473 -0.146717 -0.534402 0.039 Uiso calc 1 . .
    H H13 0.292566 -0.059350 -0.470737 0.039 Uiso calc 1 . .
    C C12 0.1955(3) -0.2805(2) -0.59003(16) 0.0392(4) Uani d 1 . .
    H H14 0.192110 -0.307211 -0.683241 0.047 Uiso calc 1 . .
    H H15 0.078771 -0.257016 -0.580757 0.047 Uiso calc 1 . .
    C C13 0.2449(3) -0.4036(2) -0.54953(17) 0.0411(4) Uani d 1 . .
    H H16 0.149650 -0.439183 -0.524004 0.049 Uiso calc 1 . .
    H H17 0.267784 -0.486333 -0.623172 0.049 Uiso calc 1 . .
    C C14 0.4109(2) -0.33571(19) -0.43176(16) 0.0362(4) Uani d 1 . .
    H H18 0.410810 -0.372273 -0.363810 0.043 Uiso calc 1 . .
    H H19 0.517132 -0.358754 -0.460167 0.043 Uiso calc 1 . .
loop_
    _atom_site_aniso_label
    _atom_site_aniso_U_11
    _atom_site_aniso_U_22
    _atom_site_aniso_U_33
    _atom_site_aniso_U_12
    _atom_site_aniso_U_13
    _atom_site_aniso_U_23
    NA1 0.0285(3) 0.0299(3) 0.0210(3) 0.0070(2) 0.0097(2) 0.0107(2)
    B1 0.0357(8) 0.0252(8) 0.0217(7) 0.0061(7) 0.0080(6) 0.0114(6)
    C1 0.0235(6) 0.0215(7) 0.0192(6) 0.0010(5) 0.0062(5) 0.0080(5)
    C2 0.0297(7) 0.0240(7) 0.0229(7) 0.0024(6) 0.0130(5) 0.0066(6)
    C3 0.0259(7) 0.0224(8) 0.0382(8) 0.0058(6) 0.0113(6) 0.0093(6)
    C4 0.0293(7) 0.0274(8) 0.0332(8) 0.0004(6) -0.0014(6) 0.0171(7)
    C5 0.0366(8) 0.0312(8) 0.0177(6) -0.0010(6) 0.0037(6) 0.0106(6)
    C6 0.0284(7) 0.0218(7) 0.0184(6) 0.0041(5) 0.0084(5) 0.0050(5)
    F1 0.0575(6) 0.0367(6) 0.0321(5) 0.0129(5) 0.0304(5) 0.0110(4)
    F2 0.0441(6) 0.0295(6) 0.0667(7) 0.0184(4) 0.0277(5) 0.0168(5)
    F3 0.0480(6) 0.0391(6) 0.0509(6) 0.0056(5) -0.0054(5) 0.0298(5)
    F4 0.0726(8) 0.0513(7) 0.0204(5) 0.0076(6) 0.0123(5) 0.0184(5)
    F5 0.0497(6) 0.0299(5) 0.0264(4) 0.0135(4) 0.0208(4) 0.0085(4)
    O1 0.0319(6) 0.0343(6) 0.0402(6) 0.0103(5) 0.0189(5) 0.0187(5)
    C7 0.0532(11) 0.0327(9) 0.0599(12) 0.0128(8) 0.0352(9) 0.0226(9)
    C8 0.0622(11) 0.0384(10) 0.0445(10) 0.0171(9) 0.0315(9) 0.0232(8)
    C9 0.0544(10) 0.0337(9) 0.0390(9) 0.0150(8) 0.0266(8) 0.0166(7)
    C10 0.0419(9) 0.0367(9) 0.0344(8) 0.0142(7) 0.0170(7) 0.0195(7)
    O2 0.0415(6) 0.0265(6) 0.0211(5) 0.0046(5) 0.0035(4) 0.0078(4)
    C11 0.0446(9) 0.0298(8) 0.0251(7) 0.0061(7) 0.0098(6) 0.0134(6)
    C12 0.0491(10) 0.0314(9) 0.0259(7) 0.0065(7) 0.0001(7) 0.0083(7)
    C13 0.0553(11) 0.0288(9) 0.0288(8) 0.0015(8) 0.0046(7) 0.0076(7)
    C14 0.0506(10) 0.0272(8) 0.0280(7) 0.0116(7) 0.0077(7) 0.0113(6)
_geom_special_details
;
 All esds (except the esd in the dihedral angle between two l.s. planes)
 are estimated using the full covariance matrix.  The cell esds are taken
 into account individually in the estimation of esds in distances, angles
 and torsion angles; correlations between esds in cell parameters are only
 used when they are defined by crystal symmetry.  An approximate (isotropic)
 treatment of cell esds is used for estimating esds involving l.s. planes.
;
loop_
    _geom_bond_atom_site_label_1
    _geom_bond_atom_site_label_2
    _geom_bond_site_symmetry_2
    _geom_bond_distance
    _geom_bond_publ_flag
    NA1 O1 . 2.2714(12) ?
    NA1 O2 . 2.3122(12) ?
    NA1 F5 2_655 2.6373(12) ?
    NA1 B1 . 2.7494(18) ?
    NA1 B1 2_655 2.7845(19) ?
    NA1 NA1 2_655 3.7658(11) ?
    NA1 H2 . 2.33(2) ?
    NA1 H3 . 2.47(2) ?
    B1 C1 . 1.614(2) ?
    B1 NA1 2_655 2.7844(19) ?
    B1 H1 . 1.11(2) ?
    B1 H2 . 1.08(3) ?
    B1 H3 . 1.13(2) ?
    C1 C2 . 1.386(2) ?
    C1 C6 . 1.3889(18) ?
    C2 F1 . 1.3520(16) ?
    C2 C3 . 1.380(2) ?
    C3 F2 . 1.3431(18) ?
    C3 C4 . 1.380(2) ?
    C4 F3 . 1.3384(18) ?
    C4 C5 . 1.380(2) ?
    C5 F4 . 1.3486(17) ?
    C5 C6 . 1.371(2) ?
    C6 F5 . 1.3677(17) ?
    F5 NA1 2_655 2.6373(12) ?
    O1 C7 . 1.425(2) ?
    O1 C10 . 1.433(2) ?
    C7 C8 . 1.522(3) ?
    C7 H4 . 0.9900 ?
    C7 H5 . 0.9900 ?
    C8 C9 . 1.511(3) ?
    C8 H6 . 0.9900 ?
    C8 H7 . 0.9900 ?
    C9 C10 . 1.514(2) ?
    C9 H8 . 0.9900 ?
    C9 H9 . 0.9900 ?
    C10 H10 . 0.9900 ?
    C10 H11 . 0.9900 ?
    O2 C11 . 1.4317(18) ?
    O2 C14 . 1.440(2) ?
    C11 C12 . 1.520(2) ?
    C11 H12 . 0.9900 ?
    C11 H13 . 0.9900 ?
    C12 C13 . 1.522(3) ?
    C12 H14 . 0.9900 ?
    C12 H15 . 0.9900 ?
    C13 C14 . 1.514(2) ?
    C13 H16 . 0.9900 ?
    C13 H17 . 0.9900 ?
    C14 H18 . 0.9900 ?
    C14 H19 . 0.9900 ?
loop_
    _geom_angle_atom_site_label_1
    _geom_angle_atom_site_label_2
    _geom_angle_atom_site_label_3
    _geom_angle_site_symmetry_1
    _geom_angle_site_symmetry_3
    _geom_angle
    _geom_angle_publ_flag
    O1 NA1 O2 . . 97.78(5) ?
    O1 NA1 F5 . 2_655 101.16(4) ?
    O2 NA1 F5 . 2_655 80.88(4) ?
    O1 NA1 B1 . . 100.56(5) ?
    O2 NA1 B1 . . 107.00(5) ?
    F5 NA1 B1 2_655 . 155.60(5) ?
    O1 NA1 B1 . 2_655 123.38(5) ?
    O2 NA1 B1 . 2_655 129.23(5) ?
    F5 NA1 B1 2_655 2_655 64.36(4) ?
    B1 NA1 B1 . 2_655 94.23(5) ?
    O1 NA1 NA1 . 2_655 122.73(4) ?
    O2 NA1 NA1 . 2_655 132.93(4) ?
    F5 NA1 NA1 2_655 2_655 110.18(3) ?
    B1 NA1 NA1 . 2_655 47.51(4) ?
    B1 NA1 NA1 2_655 2_655 46.73(4) ?
    O1 NA1 H2 . . 91.5(6) ?
    O2 NA1 H2 . . 87.9(6) ?
    F5 NA1 H2 2_655 . 164.1(6) ?
    B1 NA1 H2 . . 22.6(6) ?
    B1 NA1 H2 2_655 . 116.2(6) ?
    NA1 NA1 H2 2_655 . 69.7(6) ?
    O1 NA1 H3 . . 91.0(5) ?
    O2 NA1 H3 . . 130.7(5) ?
    F5 NA1 H3 2_655 . 144.5(5) ?
    B1 NA1 H3 . . 24.2(5) ?
    B1 NA1 H3 2_655 . 81.0(5) ?
    NA1 NA1 H3 2_655 . 38.6(5) ?
    H2 NA1 H3 . . 43.3(8) ?
    C1 B1 NA1 . . 155.20(11) ?
    C1 B1 NA1 . 2_655 109.90(9) ?
    NA1 B1 NA1 . 2_655 85.77(5) ?
    C1 B1 H1 . . 111.0(11) ?
    NA1 B1 H1 . . 93.7(11) ?
    NA1 B1 H1 2_655 . 55.7(12) ?
    C1 B1 H2 . . 109.9(13) ?
    NA1 B1 H2 . . 56.3(13) ?
    NA1 B1 H2 2_655 . 140.1(13) ?
    H1 B1 H2 . . 110.2(17) ?
    C1 B1 H3 . . 107.0(11) ?
    NA1 B1 H3 . . 64.1(11) ?
    NA1 B1 H3 2_655 . 58.4(11) ?
    H1 B1 H3 . . 111.4(16) ?
    H2 B1 H3 . . 107.2(16) ?
    C2 C1 C6 . . 113.31(13) ?
    C2 C1 B1 . . 125.13(12) ?
    C6 C1 B1 . . 121.55(13) ?
    F1 C2 C3 . . 115.87(14) ?
    F1 C2 C1 . . 119.98(13) ?
    C3 C2 C1 . . 124.15(14) ?
    F2 C3 C2 . . 121.03(15) ?
    F2 C3 C4 . . 119.32(15) ?
    C2 C3 C4 . . 119.64(15) ?
    F3 C4 C5 . . 119.96(15) ?
    F3 C4 C3 . . 121.29(16) ?
    C5 C4 C3 . . 118.75(15) ?
    F4 C5 C6 . . 121.25(15) ?
    F4 C5 C4 . . 119.52(15) ?
    C6 C5 C4 . . 119.23(14) ?
    F5 C6 C5 . . 116.66(13) ?
    F5 C6 C1 . . 118.44(13) ?
    C5 C6 C1 . . 124.90(14) ?
    C6 F5 NA1 . 2_655 124.58(8) ?
    C7 O1 C10 . . 105.86(12) ?
    C7 O1 NA1 . . 124.28(11) ?
    C10 O1 NA1 . . 127.60(10) ?
    O1 C7 C8 . . 105.75(15) ?
    O1 C7 H4 . . 110.6 ?
    C8 C7 H4 . . 110.6 ?
    O1 C7 H5 . . 110.6 ?
    C8 C7 H5 . . 110.6 ?
    H4 C7 H5 . . 108.7 ?
    C9 C8 C7 . . 104.83(14) ?
    C9 C8 H6 . . 110.8 ?
    C7 C8 H6 . . 110.8 ?
    C9 C8 H7 . . 110.8 ?
    C7 C8 H7 . . 110.8 ?
    H6 C8 H7 . . 108.9 ?
    C8 C9 C10 . . 104.49(14) ?
    C8 C9 H8 . . 110.9 ?
    C10 C9 H8 . . 110.9 ?
    C8 C9 H9 . . 110.9 ?
    C10 C9 H9 . . 110.9 ?
    H8 C9 H9 . . 108.9 ?
    O1 C10 C9 . . 105.64(13) ?
    O1 C10 H10 . . 110.6 ?
    C9 C10 H10 . . 110.6 ?
    O1 C10 H11 . . 110.6 ?
    C9 C10 H11 . . 110.6 ?
    H10 C10 H11 . . 108.7 ?
    C11 O2 C14 . . 104.91(11) ?
    C11 O2 NA1 . . 133.50(10) ?
    C14 O2 NA1 . . 119.96(9) ?
    O2 C11 C12 . . 105.00(13) ?
    O2 C11 H12 . . 110.7 ?
    C12 C11 H12 . . 110.7 ?
    O2 C11 H13 . . 110.7 ?
    C12 C11 H13 . . 110.7 ?
    H12 C11 H13 . . 108.8 ?
    C11 C12 C13 . . 104.30(14) ?
    C11 C12 H14 . . 110.9 ?
    C13 C12 H14 . . 110.9 ?
    C11 C12 H15 . . 110.9 ?
    C13 C12 H15 . . 110.9 ?
    H14 C12 H15 . . 108.9 ?
    C14 C13 C12 . . 104.48(14) ?
    C14 C13 H16 . . 110.9 ?
    C12 C13 H16 . . 110.9 ?
    C14 C13 H17 . . 110.9 ?
    C12 C13 H17 . . 110.9 ?
    H16 C13 H17 . . 108.9 ?
    O2 C14 C13 . . 105.39(14) ?
    O2 C14 H18 . . 110.7 ?
    C13 C14 H18 . . 110.7 ?
    O2 C14 H19 . . 110.7 ?
    C13 C14 H19 . . 110.7 ?
    H18 C14 H19 . . 108.8 ?
loop_
    _geom_torsion_atom_site_label_1
    _geom_torsion_atom_site_label_2
    _geom_torsion_atom_site_label_3
    _geom_torsion_atom_site_label_4
    _geom_torsion_site_symmetry_1
    _geom_torsion_site_symmetry_2
    _geom_torsion_site_symmetry_3
    _geom_torsion_site_symmetry_4
    _geom_torsion
    _geom_torsion_publ_flag
    NA1 B1 C1 C2 . . . . -45.4(3) ?
    NA1 B1 C1 C2 2_655 . . . -172.01(11) ?
    NA1 B1 C1 C6 . . . . 133.6(2) ?
    NA1 B1 C1 C6 2_655 . . . 7.05(16) ?
    C6 C1 C2 F1 . . . . 178.94(12) ?
    B1 C1 C2 F1 . . . . -1.9(2) ?
    C6 C1 C2 C3 . . . . -1.3(2) ?
    B1 C1 C2 C3 . . . . 177.85(14) ?
    F1 C2 C3 F2 . . . . -0.3(2) ?
    C1 C2 C3 F2 . . . . 179.89(13) ?
    F1 C2 C3 C4 . . . . -179.20(13) ?
    C1 C2 C3 C4 . . . . 1.0(2) ?
    F2 C3 C4 F3 . . . . 1.6(2) ?
    C2 C3 C4 F3 . . . . -179.52(13) ?
    F2 C3 C4 C5 . . . . -179.17(13) ?
    C2 C3 C4 C5 . . . . -0.3(2) ?
    F3 C4 C5 F4 . . . . -0.8(2) ?
    C3 C4 C5 F4 . . . . 179.93(13) ?
    F3 C4 C5 C6 . . . . 179.21(13) ?
    C3 C4 C5 C6 . . . . -0.1(2) ?
    F4 C5 C6 F5 . . . . 0.4(2) ?
    C4 C5 C6 F5 . . . . -179.57(13) ?
    F4 C5 C6 C1 . . . . 179.69(13) ?
    C4 C5 C6 C1 . . . . -0.3(2) ?
    C2 C1 C6 F5 . . . . -179.83(12) ?
    B1 C1 C6 F5 . . . . 1.0(2) ?
    C2 C1 C6 C5 . . . . 0.9(2) ?
    B1 C1 C6 C5 . . . . -178.22(14) ?
    C5 C6 F5 NA1 . . . 2_655 169.12(10) ?
    C1 C6 F5 NA1 . . . 2_655 -10.18(17) ?
    C10 O1 C7 C8 . . . . 35.26(19) ?
    NA1 O1 C7 C8 . . . . -128.73(14) ?
    O1 C7 C8 C9 . . . . -19.7(2) ?
    C7 C8 C9 C10 . . . . -2.2(2) ?
    C7 O1 C10 C9 . . . . -36.82(18) ?
    NA1 O1 C10 C9 . . . . 126.48(13) ?
    C8 C9 C10 O1 . . . . 23.29(19) ?
    C14 O2 C11 C12 . . . . 39.54(17) ?
    NA1 O2 C11 C12 . . . . -155.60(12) ?
    O2 C11 C12 C13 . . . . -24.77(18) ?
    C11 C12 C13 C14 . . . . 1.6(2) ?
    C11 O2 C14 C13 . . . . -38.57(18) ?
    NA1 O2 C14 C13 . . . . 154.06(11) ?
    C12 C13 C14 O2 . . . . 21.94(19) ?
_shelx_space_group_comment
;
The symmetry employed for this shelxl refinement is uniquely defined
by the following loop, which should always be used as a source of
symmetry information in preference to the above space-group names.
They are only intended as comments.
;
_shelx_estimated_absorpt_T_min     0.914
_shelx_estimated_absorpt_T_max     0.970
_shelx_hkl_file
;
  -1   0   0   28.67    1.64
  -1   0   0   30.99    1.65
  -2   0   0   15.55    0.89
  -2   0   0   16.64    0.89
  -3   0   0    4.63    0.25
  -3   0   0    4.36    0.25
  -4   0   0    2.92    0.16
  -4   0   0    2.62    0.16
  -5   0   0    4.91    0.28
  -5   0   0    5.09    0.29
  -6   0   0    0.12    0.02
  -6   0   0    0.21    0.04
  -7   0   0    7.07    0.40
  -8   0   0    1.35    0.10
  -8   0   0    1.72    0.17
  -9   0   0    0.57    0.06
  -9   1   0    1.89    0.13
  -8   1   0    8.98    0.51
  -7   1   0    6.07    0.35
  -6   1   0    1.31    0.09
  -5   1   0   23.73    1.26
  -5   1   0   19.73    1.23
  -5   1   0   23.33    1.23
  -4   1   0    8.13    0.48
  -4   1   0    8.48    0.48
  -4   1   0    9.20    0.51
  -3   1   0    0.15    0.02
  -3   1   0    0.08    0.02
  -2   1   0  166.56   10.27
  -2   1   0  211.25   10.76
   1  -1   0    2.02    0.12
  -1   1   0    1.91    0.11
   0  -1   0   24.26    1.34
  -1  -1   0    4.09    0.23
  -1  -1   0    4.09    0.23
  -2  -1   0  970.68   54.61
  -2  -1   0 1000.00   54.91
  -3  -1   0    0.00    0.01
  -3  -1   0    0.00    0.01
  -4  -1   0   18.29    1.04
  -4  -1   0   19.48    1.05
  -5  -1   0    0.12    0.02
  -5  -1   0    0.20    0.03
  -6  -1   0    1.84    0.12
  -6  -1   0    1.79    0.11
  -7  -1   0    1.45    0.10
  -8  -1   0    1.35    0.09
  -9  -1   0    0.00    0.02
  -9  -1   0    0.02    0.06
  -9   2   0    2.22    0.14
  -8   2   0    0.54    0.05
  -7   2   0    8.26    0.47
  -6   2   0    4.89    0.28
  -5   2   0    0.81    0.06
  -4   2   0   19.82    1.15
  -4   2   0   21.78    1.15
  -3   2   0    0.22    0.02
   2  -2   0   28.71    1.57
  -2   2   0   27.39    1.54
   1  -2   0   91.06    5.37
   1  -2   0   93.64    5.26
  -1   2   0  101.94    5.27
  -1   2   0   95.84    5.35
   0  -2   0   32.03    1.77
  -1  -2   0  153.05    8.44
  -2  -2   0  362.25   20.87
  -2  -2   0  382.43   20.51
  -3  -2   0  154.99    9.21
  -3  -2   0  160.93    8.74
  -4  -2   0  164.16    8.82
  -4  -2   0  155.34    8.80
  -5  -2   0    6.33    0.37
  -5  -2   0    6.85    0.38
  -6  -2   0    1.53    0.11
  -6  -2   0    1.36    0.09
  -7  -2   0    0.27    0.05
  -7  -2   0    0.24    0.03
  -8  -2   0    0.42    0.06
  -9   3   0    3.26    0.20
  -8   3   0    0.33    0.04
  -7   3   0    7.27    0.41
  -6   3   0    2.26    0.14
  -5   3   0    8.25    0.46
  -4   3   0   29.51    1.63
   3  -3   0   11.66    0.79
  -3   3   0   15.54    0.76
   2  -3   0   35.63    2.04
   2  -3   0   37.70    2.01
  -2   3   0   36.49    2.02
   1  -3   0    0.54    0.03
   1  -3   0    0.41    0.06
  -1   3   0    0.46    0.03
   0  -3   0    0.38    0.03
  -1  -3   0    0.76    0.05
  -2  -3   0    5.18    0.29
  -2  -3   0    5.49    0.30
  -3  -3   0   26.27    1.47
  -3  -3   0   27.21    1.48
  -4  -3   0   13.34    0.74
  -4  -3   0   13.37    0.75
  -5  -3   0   20.05    1.09
  -5  -3   0   18.86    1.07
  -6  -3   0    7.81    0.42
  -6  -3   0    6.78    0.41
  -7  -3   0    0.09    0.05
  -9   4   0    1.83    0.12
  -8   4   0    0.01    0.02
  -7   4   0    0.25    0.04
  -6   4   0    0.11    0.03
  -5   4   0    3.26    0.19
   4  -4   0    0.07    0.05
  -4   4   0    0.26    0.03
   3  -4   0    0.15    0.06
  -3   4   0    0.19    0.02
   2  -4   0   21.11    1.16
   2  -4   0   20.33    1.20
  -2   4   0   21.75    1.16
   1  -4   0   30.82    1.77
   1  -4   0   31.40    1.73
  -1   4   0   32.19    1.73
  -1  -4   0   18.42    1.02
  -2  -4   0    2.46    0.14
  -2  -4   0    2.66    0.16
  -3  -4   0   48.52    2.59
  -3  -4   0   45.33    2.58
  -4  -4   0   12.63    0.71
  -5  -4   0   61.98    3.42
  -6  -4   0    1.14    0.09
  -7  -4   0    1.05    0.10
  -8  -4   0    0.51    0.08
  -9   5   0    1.22    0.09
  -8   5   0    0.31    0.04
  -7   5   0   11.45    0.64
  -6   5   0    0.59    0.05
   4  -5   0   11.99    0.76
  -4   5   0   12.71    0.69
   3  -5   0    8.34    0.45
   3  -5   0    8.00    0.52
  -3   5   0    8.17    0.46
   2  -5   0    3.94    0.23
   2  -5   0    4.13    0.28
  -2   5   0    4.12    0.23
   1  -5   0    5.88    0.34
   1  -5   0    6.06    0.38
  -1   5   0    6.19    0.34
   0  -5   0   23.38    1.30
  -1  -5   0   11.52    0.65
  -3  -5   0    9.40    0.54
  -4  -5   0   12.01    0.68
  -5  -5   0    5.39    0.32
  -6  -5   0    0.04    0.02
  -7  -5   0   15.80    0.90
  -8  -5   0    1.04    0.11
  -9   6   0    0.47    0.05
  -8   6   0    2.23    0.14
  -7   6   0   17.16    0.96
  -6   6   0    3.24    0.19
  -5   6   0    9.62    0.54
   4  -6   0   17.24    1.03
  -4   6   0   16.71    0.94
   3  -6   0    8.00    0.54
  -3   6   0    8.84    0.47
   2  -6   0   17.34    1.08
   2  -6   0   18.24    1.02
  -2   6   0   19.78    1.02
   1  -6   0   41.36    2.24
   1  -6   0   40.63    2.29
  -1   6   0   39.71    2.23
   0  -6   0   60.46    3.33
  -1  -6   0   15.63    0.88
  -2  -6   0    3.40    0.21
  -3  -6   0    0.49    0.05
  -4  -6   0   11.08    0.63
  -5  -6   0    2.09    0.15
  -6  -6   0    4.41    0.28
  -7  -6   0   10.04    0.59
  -8   7   0    0.10    0.03
  -7   7   0    2.16    0.14
  -6   7   0    2.88    0.18
   5  -7   0    6.76    0.54
  -5   7   0    9.03    0.45
   4  -7   0    6.07    0.45
  -4   7   0    6.33    0.35
   3  -7   0    1.10    0.15
  -3   7   0    1.22    0.08
   2  -7   0    0.06    0.03
   2  -7   0    0.02    0.05
   1  -7   0   20.71    1.13
   1  -7   0   19.88    1.19
   0  -7   0    2.29    0.15
  -1  -7   0   17.59    0.99
  -2  -7   0    0.12    0.04
  -3  -7   0    0.74    0.07
  -4  -7   0    0.21    0.05
  -5  -7   0    1.64    0.13
  -6  -7   0    3.11    0.21
  -7  -7   0    1.32    0.12
  -8   8   0    0.47    0.05
  -7   8   0    0.00    0.02
  -6   8   0    0.08    0.03
   5  -8   0    0.20    0.11
  -5   8   0    0.21    0.03
   4  -8   0    6.20    0.46
   3  -8   0   12.13    0.77
   2  -8   0    6.85    0.47
   1  -8   0    1.45    0.10
   1  -8   0    1.32    0.15
   0  -8   0   14.13    0.80
  -1  -8   0    8.86    0.51
  -2  -8   0    1.70    0.12
  -3  -8   0   17.42    0.99
  -4  -8   0    4.77    0.30
  -5  -8   0    0.42    0.07
  -6  -8   0    0.30    0.07
   6  -9   0    0.36    0.10
   5  -9   0    0.57    0.15
   4  -9   0    0.86    0.16
   3  -9   0    0.81    0.15
   2  -9   0    0.49    0.12
   1  -9   0    0.90    0.08
   1  -9   0    0.75    0.13
   0  -9   0   15.80    0.85
   0  -9   0   14.34    0.92
  -1  -9   0    2.77    0.18
  -2  -9   0    2.55    0.17
  -3  -9   0    0.66    0.08
  -4  -9   0    0.63    0.08
  -5  -9   0    5.54    0.35
   6 -10   0    1.02    0.18
   5 -10   0    0.90    0.19
   4 -10   0    0.24    0.14
   3 -10   0    0.17    0.12
   2 -10   0   -0.01    0.06
   1 -10   0    0.47    0.12
   0 -10   0    1.66    0.12
   0 -10   0    1.42    0.18
  -1 -10   0    2.31    0.16
  -2 -10   0    1.16    0.10
  -3 -10   0    1.07    0.11
  -4 -10   0    0.45    0.07
   5 -11   0    0.00    0.10
   4 -11   0    2.09    0.26
   3 -11   0    2.19    0.25
   2 -11   0    1.18    0.18
   1 -11   0    0.16    0.10
   0 -11   0    0.01    0.06
  -1 -11   0    0.90    0.09
  -1 -11   0    0.80    0.14
  -2 -11   0    2.07    0.16
   0 -12   1    0.32    0.12
   1 -12   1    5.66    0.45
   2 -12   1    0.03    0.08
   3 -12   1    0.25    0.15
  -3 -11   1    1.42    0.13
  -2 -11   1    2.10    0.22
  -2 -11   1    2.14    0.16
  -1 -11   1    1.77    0.20
  -1 -11   1    1.76    0.14
   0 -11   1    0.02    0.07
   1 -11   1    0.19    0.11
   2 -11   1    0.18    0.12
   3 -11   1    4.04    0.37
   4 -11   1    0.61    0.17
   5 -11   1    0.57    0.17
  -4 -10   1    0.65    0.08
  -3 -10   1    2.95    0.20
  -2 -10   1   -0.02    0.02
  -1 -10   1    6.40    0.47
  -1 -10   1    6.96    0.40
   0 -10   1   14.56    0.81
   0 -10   1   13.86    0.88
   1 -10   1    0.58    0.12
   2 -10   1    2.69    0.26
   3 -10   1    0.07    0.08
   4 -10   1    3.00    0.31
   5 -10   1    2.81    0.31
  -5  -9   1    0.12    0.06
  -4  -9   1    0.13    0.05
  -3  -9   1    0.03    0.03
  -2  -9   1    3.37    0.22
  -1  -9   1    0.21    0.05
   0  -9   1    1.81    0.12
   0  -9   1    1.63    0.18
   1  -9   1    0.77    0.13
   2  -9   1   12.33    0.78
   3  -9   1    0.65    0.14
   4  -9   1    7.44    0.55
   5  -9   1    0.01    0.06
  -7   9  -1    2.60    0.16
  -6  -8   1    0.05    0.03
  -5  -8   1    0.12    0.05
  -4  -8   1    0.77    0.08
  -3  -8   1    0.44    0.06
  -2  -8   1    1.77    0.13
  -1  -8   1    0.03    0.02
   0  -8   1    6.74    0.38
   0  -8   1    6.25    0.43
   1  -8   1   23.52    1.47
   1  -8   1   26.97    1.41
   2  -8   1    0.81    0.13
   3  -8   1    7.42    0.52
  -4   8  -1    1.51    0.10
   4  -8   1    1.55    0.20
  -5   8  -1    3.00    0.18
  -6   8  -1    2.79    0.17
  -7   8  -1    3.05    0.19
  -8   8  -1    3.48    0.21
  -7  -7   1    5.86    0.37
  -6  -7   1    0.15    0.06
  -5  -7   1    2.39    0.17
  -4  -7   1    4.75    0.29
  -3  -7   1    9.23    0.53
  -2  -7   1    4.06    0.25
  -1  -7   1    4.88    0.29
   0  -7   1   16.65    1.01
   0  -7   1   17.85    0.96
   1  -7   1    3.02    0.24
   1  -7   1    3.22    0.19
  -2   7  -1    1.79    0.10
   2  -7   1    1.51    0.16
   2  -7   1    1.69    0.11
  -3   7  -1   77.50    4.14
   3  -7   1   72.97    4.22
  -4   7  -1   12.90    0.69
   4  -7   1   11.88    0.79
  -5   7  -1    0.01    0.02
   5  -7   1    0.01    0.04
  -6   7  -1    3.35    0.20
  -7   7  -1    4.35    0.26
  -8   7  -1    0.61    0.06
  -8  -6   1    0.45    0.08
  -7  -6   1    3.50    0.24
  -6  -6   1    0.68    0.08
  -5  -6   1    0.97    0.09
  -4  -6   1   16.31    0.92
  -3  -6   1   20.21    1.13
  -2  -6   1   40.86    2.26
  -1  -6   1    0.14    0.03
   0  -6   1    0.72    0.05
   0  -6   1    0.56    0.09
  -1   6  -1    0.47    0.03
   1  -6   1    0.37    0.08
   1  -6   1    0.44    0.04
  -2   6  -1   12.86    0.70
   2  -6   1   12.51    0.71
  -3   6  -1   10.67    0.60
   3  -6   1   11.00    0.68
  -4   6  -1    3.00    0.16
   4  -6   1    2.09    0.22
  -5   6  -1   73.40    4.04
  -6   6  -1    0.98    0.07
  -7   6  -1    0.06    0.02
  -8   6  -1    1.22    0.09
  -9   6  -1    0.00    0.02
  -8  -5   1    6.89    0.43
  -7  -5   1   14.39    0.83
  -6  -5   1   26.37    1.48
  -5  -5   1   16.94    0.96
  -4  -5   1    0.24    0.04
  -3  -5   1   11.16    0.63
  -2  -5   1    7.92    0.45
  -1  -5   1   37.71    2.08
   0   5  -1   83.93    4.39
   0   5  -1   76.16    4.41
   0  -5   1   77.52    4.38
  -1   5  -1    0.03    0.05
  -1   5  -1    0.06    0.01
   1  -5   1    0.03    0.03
   1  -5   1    0.00    0.01
  -2   5  -1    4.62    0.26
   2  -5   1    4.47    0.26
   2  -5   1    4.44    0.31
  -3   5  -1   87.97    4.81
   3  -5   1   86.74    4.86
  -5   5  -1   11.29    0.63
  -6   5  -1    0.39    0.04
  -7   5  -1   34.21    1.89
  -8   5  -1    1.35    0.10
  -9   5  -1    0.33    0.05
  -8  -4   1    0.03    0.03
  -7  -4   1    1.21    0.10
  -6  -4   1   25.65    1.43
  -5  -4   1   28.34    1.58
  -4  -4   1   37.38    2.15
  -4  -4   1   40.87    2.16
  -3  -4   1   21.83    1.25
  -3  -4   1   23.67    1.26
  -2  -4   1    7.28    0.40
  -2  -4   1    6.91    0.39
   1   4  -1   33.99    1.93
  -1  -4   1   33.98    1.88
   0   4  -1    0.68    0.04
   0  -4   1    0.73    0.05
  -1   4  -1  418.92   24.86
   1  -4   1  419.95   24.68
   1  -4   1  501.04   25.20
  -2   4  -1   56.56    3.21
   2  -4   1   59.98    3.25
  -4   4  -1    8.97    0.50
  -5   4  -1    0.10    0.02
  -6   4  -1   11.73    0.66
  -7   4  -1    3.39    0.20
  -8   4  -1    5.98    0.35
  -9   4  -1    6.05    0.35
  -7  -3   1    5.44    0.33
  -6  -3   1    6.52    0.38
  -6  -3   1    6.81    0.39
  -5  -3   1    1.75    0.12
  -5  -3   1    1.61    0.10
  -4  -3   1  276.80   14.40
  -4  -3   1  245.12   14.34
  -3  -3   1   28.98    1.75
  -3  -3   1   34.68    1.76
   2   3  -1  117.70    6.41
  -2  -3   1  117.93    6.21
  -2  -3   1  100.60    6.27
  -1  -3   1    9.81    0.55
   0   3  -1   35.85    2.22
   0  -3   1   44.11    2.24
   0  -3   1   41.23    2.25
  -1   3  -1    1.68    0.10
   1  -3   1    1.57    0.10
   1  -3   1    1.71    0.12
  -2   3  -1   16.74    0.87
   2  -3   1   14.80    0.91
  -3   3  -1  175.12    9.65
  -4   3  -1   21.09    1.17
  -5   3  -1    4.58    0.27
  -6   3  -1    5.98    0.34
  -7   3  -1    0.72    0.06
  -8   3  -1    4.35    0.26
  -9   3  -1    1.15    0.09
  -8  -2   1    0.72    0.06
  -7  -2   1    0.00    0.01
  -6  -2   1    0.09    0.04
  -6  -2   1    0.10    0.02
  -5  -2   1   35.15    1.88
  -5  -2   1   32.89    1.87
  -4  -2   1    6.20    0.37
  -4  -2   1    6.92    0.38
  -3  -2   1   11.82    0.61
  -3  -2   1    9.91    0.60
  -2  -2   1  375.76   20.67
  -1  -2   1   40.96    2.43
  -1  -2   1   37.45    2.14
   0   2  -1  431.05   24.12
   0  -2   1  436.36   25.78
   0  -2   1  435.85   24.65
  -1   2  -1   10.97    0.63
   1  -2   1   12.01    0.66
  -2   2  -1   13.30    0.74
  -3   2  -1   15.68    0.89
  -3   2  -1   16.46    0.88
  -4   2  -1    5.71    0.30
  -4   2  -1    4.98    0.30
  -5   2  -1    7.28    0.41
  -6   2  -1    0.06    0.03
  -7   2  -1    1.90    0.12
  -8   2  -1    7.22    0.42
  -9   2  -1    0.09    0.04
  -9  -1   1   -0.01    0.06
  -9  -1   1    0.07    0.03
  -8  -1   1    2.58    0.16
  -7  -1   1   14.36    0.80
  -6  -1   1    8.04    0.43
  -6  -1   1    7.05    0.44
  -5  -1   1    0.13    0.02
  -5  -1   1    0.06    0.03
  -4  -1   1    0.02    0.01
  -4  -1   1    0.00    0.01
  -3  -1   1    5.27    0.32
  -3  -1   1    6.06    0.32
  -2  -1   1  803.02   42.21
  -2  -1   1  698.73   41.54
  -1  -1   1   20.15    1.19
  -1  -1   1   23.16    1.19
   0   1  -1   47.98    2.47
   0  -1   1   46.73    2.47
   0  -1   1   39.77    2.50
  -2   1  -1   13.49    0.77
  -2   1  -1   14.26    0.77
  -2   1  -1   14.28    0.78
  -3   1  -1   26.60    1.42
  -3   1  -1   24.96    1.42
  -4   1  -1    0.16    0.02
  -4   1  -1    0.16    0.02
  -5   1  -1   27.38    1.53
  -5   1  -1   29.18    1.56
  -5   1  -1   26.55    1.53
  -6   1  -1    0.63    0.05
  -6   1  -1    0.70    0.09
  -7   1  -1    0.40    0.04
  -8   1  -1    1.12    0.08
  -9   1  -1    0.01    0.02
 -10   0   1    2.31    0.15
  -9   0   1    0.07    0.03
  -8   0   1    0.06    0.05
  -8   0   1    0.07    0.03
  -7   0   1    2.74    0.17
  -7   0   1    3.10    0.23
  -6   0   1    1.92    0.14
  -6   0   1    2.37    0.13
  -5   0   1    6.34    0.33
  -5   0   1    5.19    0.33
  -4   0   1    0.20    0.02
  -3   0   1   35.74    2.24
  -3   0   1   45.83    2.26
  -2   0   1   98.92    5.21
  -2   0   1   90.16    5.21
  -1   0   1   11.23    0.62
  -1   0   1   10.51    0.61
  -1   0   1   11.74    0.61
   0   0  -1   57.13    3.22
   0   0   1   54.95    3.08
  -1   0  -1   37.83    2.20
  -1   0  -1   42.13    2.21
  -2   0  -1  127.12    7.07
  -2   0  -1  129.51    7.07
  -3   0  -1   23.99    1.31
  -3   0  -1   23.36    1.31
  -4   0  -1    1.13    0.07
  -4   0  -1    1.06    0.07
  -5   0  -1   26.31    1.42
  -5   0  -1   25.19    1.42
  -6   0  -1    0.01    0.01
  -6   0  -1    0.01    0.01
  -7   0  -1    0.02    0.02
  -8   0  -1    0.03    0.02
  -8   0  -1   -0.01    0.05
  -9   0  -1    0.02    0.02
 -10   1   1    1.53    0.11
  -9   1   1   -0.01    0.02
  -8   1   1    4.34    0.26
  -7   1   1    0.50    0.04
  -6   1   1    4.69    0.27
  -5   1   1    0.40    0.04
  -5   1   1    0.45    0.04
  -4   1   1   43.84    2.31
  -4   1   1   40.06    2.31
  -3   1   1   40.01    2.15
  -3   1   1   38.02    2.16
   2  -1  -1    7.30    0.42
  -1   1   1   87.15    4.79
   0  -1  -1    8.66    0.50
   0  -1  -1    9.41    0.50
  -1  -1  -1  838.84   47.04
  -1  -1  -1  847.09   46.76
  -2  -1  -1   11.92    0.65
  -2  -1  -1   11.58    0.65
  -3  -1  -1   58.12    3.22
  -3  -1  -1   58.80    3.28
  -4  -1  -1   26.79    1.47
  -4  -1  -1   26.48    1.47
  -5  -1  -1    3.66    0.21
  -5  -1  -1    3.77    0.22
  -6  -1  -1    0.49    0.04
  -6  -1  -1    0.47    0.05
  -7  -1  -1    5.52    0.32
  -8  -1  -1    0.82    0.07
 -10   2   1    0.03    0.02
  -9   2   1    0.30    0.04
  -8   2   1    0.95    0.07
  -7   2   1    9.63    0.54
  -6   2   1   34.18    1.89
  -5   2   1    0.34    0.03
  -4   2   1    0.10    0.02
   3  -2  -1    3.29    0.23
  -3   2   1    3.53    0.20
   2  -2  -1  175.01    9.60
  -2   2   1  169.51    9.48
   1  -2  -1   21.47    1.12
  -1   2   1   19.06    1.11
   0  -2  -1   14.89    0.82
   0  -2  -1   14.87    0.82
  -1  -2  -1   41.16    2.21
  -1  -2  -1   37.83    2.18
  -2  -2  -1   14.72    0.81
  -2  -2  -1   14.74    0.82
  -3  -2  -1  272.14   15.04
  -3  -2  -1  274.79   15.07
  -4  -2  -1    6.04    0.35
  -4  -2  -1    6.05    0.34
  -5  -2  -1    0.26    0.03
  -5  -2  -1    0.24    0.04
  -6  -2  -1    4.19    0.25
  -6  -2  -1    4.45    0.26
  -7  -2  -1    0.82    0.06
  -7  -2  -1    0.91    0.08
 -10   3   1    0.01    0.02
  -9   3   1    0.04    0.02
  -8   3   1    0.46    0.05
  -7   3   1    1.75    0.11
  -6   3   1    5.21    0.30
  -5   3   1   16.16    0.90
   4  -3  -1  112.24    6.24
   3  -3  -1    2.07    0.16
  -3   3   1    1.91    0.12
   2  -3  -1   22.31    1.23
   2  -3  -1   22.23    1.26
  -2   3   1   22.36    1.23
   1  -3  -1    7.82    0.42
  -1   3   1    7.31    0.42
   0  -3  -1   65.43    3.76
   0  -3  -1   70.17    3.73
  -1  -3  -1   16.98    0.95
  -1  -3  -1   17.28    0.94
  -2  -3  -1    9.28    0.53
  -2  -3  -1    9.61    0.52
  -3  -3  -1    7.74    0.45
  -3  -3  -1    7.91    0.44
  -4  -3  -1    9.60    0.55
  -4  -3  -1    9.67    0.54
  -5  -3  -1   22.37    1.25
  -5  -3  -1   22.91    1.26
  -6  -3  -1    2.17    0.15
  -7  -3  -1    2.16    0.15
  -9   4   1    0.25    0.04
  -8   4   1    0.34    0.04
  -7   4   1    0.23    0.04
  -6   4   1    5.84    0.34
   5  -4  -1    0.04    0.04
  -5   4   1    0.11    0.02
   4  -4  -1   43.57    2.41
  -4   4   1   41.65    2.35
   3  -4  -1  120.40    6.83
   3  -4  -1  124.28    6.92
  -3   4   1  128.02    6.85
   2  -4  -1   72.05    3.98
   2  -4  -1   73.46    4.08
  -2   4   1   70.85    3.98
   1  -4  -1    4.66    0.27
  -1   4   1    4.68    0.26
   0  -4  -1   94.50    5.45
   0  -4  -1  102.27    5.41
  -2  -4  -1   12.34    0.71
  -2  -4  -1   12.84    0.69
  -3  -4  -1    0.83    0.07
  -4  -4  -1    3.98    0.24
  -5  -4  -1    3.13    0.20
  -6  -4  -1    0.59    0.07
  -7  -4  -1    5.90    0.36
  -8  -4  -1    0.01    0.03
  -9   5   1    0.41    0.05
  -8   5   1    0.01    0.02
  -7   5   1   -0.01    0.02
  -6   5   1    8.09    0.46
   5  -5  -1    1.03    0.15
  -5   5   1    1.43    0.09
   4  -5  -1   12.71    0.80
  -4   5   1   13.45    0.73
   3  -5  -1   12.71    0.73
   3  -5  -1   12.82    0.78
  -3   5   1   13.79    0.73
   2  -5  -1   15.40    0.86
   2  -5  -1   15.52    0.91
  -2   5   1   15.62    0.86
   1  -5  -1   83.64    4.69
  -1   5   1   86.22    4.67
   0  -5  -1   41.83    2.31
  -1  -5  -1    1.98    0.13
  -2  -5  -1    2.84    0.18
  -3  -5  -1    4.22    0.25
  -4  -5  -1   -0.02    0.02
  -5  -5  -1    1.05    0.09
  -6  -5  -1    0.11    0.05
  -7  -5  -1    0.38    0.07
  -9   6   1    0.24    0.04
  -8   6   1    0.13    0.04
  -7   6   1    0.18    0.04
   5  -6  -1    3.07    0.28
  -5   6   1    3.24    0.19
   4  -6  -1    0.03    0.06
  -4   6   1    0.02    0.01
   3  -6  -1    1.82    0.18
  -3   6   1    1.93    0.11
   2  -6  -1    6.00    0.36
   2  -6  -1    6.34    0.42
  -2   6   1    6.45    0.35
   1  -6  -1    1.65    0.11
   0  -6  -1   16.42    0.92
  -1  -6  -1   71.52    3.94
  -2  -6  -1   15.09    0.85
  -3  -6  -1    5.81    0.34
  -4  -6  -1    8.75    0.51
  -5  -6  -1    6.14    0.37
  -6  -6  -1    0.47    0.07
  -7  -6  -1    2.88    0.20
  -8   7   1    0.81    0.07
  -7   7   1    1.95    0.13
  -6   7   1    3.94    0.23
   5  -7  -1    2.57    0.26
  -5   7   1    2.59    0.16
   4  -7  -1    5.57    0.41
  -4   7   1    5.66    0.32
   3  -7  -1   15.53    0.95
   2  -7  -1    2.35    0.15
   2  -7  -1    2.57    0.22
   1  -7  -1    1.30    0.09
   0  -7  -1   22.56    1.26
  -1  -7  -1   22.85    1.28
  -2  -7  -1    1.43    0.11
  -3  -7  -1    1.77    0.13
  -4  -7  -1    0.42    0.06
  -5  -7  -1    5.11    0.32
  -6  -7  -1   -0.01    0.03
  -8   8   1    1.58    0.11
  -7   8   1    0.56    0.06
   6  -8  -1    0.23    0.11
  -6   8   1    0.14    0.03
   5  -8  -1    0.26    0.13
   4  -8  -1   10.86    0.72
   3  -8  -1    0.01    0.06
   2  -8  -1    8.37    0.56
   1  -8  -1    6.09    0.35
   1  -8  -1    5.82    0.42
   0  -8  -1    0.55    0.06
  -1  -8  -1    3.55    0.22
  -2  -8  -1    0.36    0.06
  -3  -8  -1    3.93    0.25
  -4  -8  -1   -0.01    0.02
  -5  -8  -1    2.11    0.16
   6  -9  -1    0.05    0.08
   5  -9  -1    1.08    0.20
   4  -9  -1    0.39    0.13
   3  -9  -1    1.79    0.21
   2  -9  -1   10.55    0.69
   1  -9  -1    1.48    0.17
   1  -9  -1    1.54    0.11
   0  -9  -1    4.44    0.27
  -1  -9  -1    1.21    0.10
  -2  -9  -1    0.03    0.02
  -3  -9  -1    1.68    0.13
  -4  -9  -1    1.15    0.11
   6 -10  -1    1.85    0.27
   5 -10  -1    0.29    0.15
   4 -10  -1    3.03    0.31
   3 -10  -1    4.13    0.36
   2 -10  -1    0.03    0.07
   1 -10  -1    0.04    0.06
   0 -10  -1    1.81    0.13
   0 -10  -1    1.71    0.20
  -1 -10  -1    0.03    0.03
  -2 -10  -1    0.17    0.06
  -3 -10  -1    3.23    0.22
   4 -11  -1    0.31    0.15
   3 -11  -1    0.57    0.15
   2 -11  -1    1.50    0.20
   1 -11  -1   -0.02    0.06
   0 -11  -1    0.66    0.14
  -1 -11  -1    2.09    0.16
  -1 -12   2    0.69    0.14
   0 -12   2    0.30    0.12
   1 -12   2    0.32    0.12
   2 -12   2    0.01    0.08
   3 -12   2    2.81    0.32
   4 -12   2    0.61    0.19
  -3 -11   2   11.13    0.68
  -3 -11   2   11.92    0.75
  -2 -11   2    7.89    0.50
  -2 -11   2    8.72    0.57
  -1 -11   2    2.21    0.23
  -1 -11   2    2.14    0.16
   0 -11   2    0.79    0.14
   1 -11   2    1.23    0.18
   2 -11   2    0.33    0.12
   3 -11   2    0.17    0.12
   4 -11   2    0.10    0.10
   5 -11   2    0.29    0.10
  -5 -10   2    0.03    0.03
  -4 -10   2    0.01    0.02
  -3 -10   2    0.37    0.06
  -2 -10   2    0.89    0.14
  -2 -10   2    0.87    0.09
  -1 -10   2   27.50    1.63
  -1 -10   2   28.32    1.57
   0 -10   2   31.64    1.82
   0 -10   2   30.73    1.74
   1 -10   2   15.72    0.97
   2 -10   2    0.52    0.14
   3 -10   2    4.11    0.36
   4 -10   2    0.82    0.17
  -6  -9   2    0.81    0.10
  -5  -9   2    0.01    0.03
  -4  -9   2   -0.01    0.02
  -3  -9   2   -0.01    0.02
  -2  -9   2    4.43    0.28
  -1  -9   2    3.84    0.29
  -1  -9   2    3.80    0.24
   0  -9   2   11.88    0.67
   0  -9   2   11.63    0.74
   1  -9   2   74.18    4.17
   2  -9   2   27.89    1.64
   3  -9   2    4.40    0.36
   4  -9   2    0.35    0.12
   5  -9   2    0.37    0.09
  -6   9  -2    2.65    0.16
  -7   9  -2   -0.01    0.02
  -7  -8   2    0.81    0.10
  -6  -8   2    0.14    0.06
  -5  -8   2    0.04    0.03
  -4  -8   2    1.20    0.11
  -3  -8   2   11.49    0.66
  -2  -8   2    4.70    0.29
  -1  -8   2    3.58    0.23
  -1  -8   2    3.67    0.27
   0  -8   2   11.88    0.76
   0  -8   2   13.02    0.71
   1  -8   2   12.52    0.70
   1  -8   2   12.18    0.76
   2  -8   2    1.12    0.15
  -3   8  -2   98.01    5.48
   3  -8   2  100.92    5.57
   4  -8   2    0.02    0.06
  -5   8  -2    2.19    0.14
  -6   8  -2    0.64    0.06
  -7   8  -2    0.60    0.06
  -8   8  -2    0.20    0.04
  -7  -7   2    1.78    0.15
  -6  -7   2    0.14    0.06
  -5  -7   2    0.10    0.05
  -4  -7   2    0.01    0.02
  -3  -7   2    0.90    0.08
  -2  -7   2   25.24    1.41
  -1  -7   2   10.35    0.57
  -1  -7   2    9.38    0.60
   0   7  -2    0.15    0.08
   0  -7   2    0.15    0.04
   0  -7   2    0.16    0.06
  -1   7  -2    0.24    0.08
   1  -7   2    0.25    0.04
   1  -7   2    0.18    0.07
  -2   7  -2   10.94    0.59
   2  -7   2   10.05    0.66
  -3   7  -2    8.30    0.47
   3  -7   2    8.41    0.56
   4  -7   2    4.59    0.36
  -5   7  -2   50.84    2.80
  -6   7  -2    0.25    0.04
  -7   7  -2    2.00    0.13
  -8   7  -2    0.58    0.06
  -8  -6   2    2.79    0.21
  -7  -6   2    0.61    0.08
  -6  -6   2    2.16    0.16
  -5  -6   2    0.04    0.02
  -4  -6   2   28.42    1.59
  -3  -6   2    0.30    0.05
  -2  -6   2    0.23    0.04
   1   6  -2   10.13    0.65
  -1  -6   2   10.61    0.59
   0   6  -2    7.88    0.41
   0  -6   2    7.62    0.42
   0  -6   2    6.52    0.45
  -1   6  -2  122.17    6.21
   1  -6   2  112.64    6.36
   1  -6   2  103.31    6.21
  -2   6  -2    1.34    0.08
   2  -6   2    1.05    0.08
   2  -6   2    1.40    0.14
  -3   6  -2   41.14    2.27
  -5   6  -2   16.06    0.90
  -6   6  -2   13.51    0.76
  -7   6  -2    2.34    0.15
  -8   6  -2    4.90    0.29
  -9   6  -2    0.01    0.02
  -8  -5   2    0.70    0.09
  -7  -5   2    3.27    0.22
  -6  -5   2    1.33    0.11
  -5  -5   2    0.33    0.06
  -4  -5   2   30.75    1.71
  -3  -5   2   18.21    1.03
  -3  -5   2   18.53    1.01
   2   5  -2   14.45    0.80
  -2  -5   2   14.48    0.81
   1   5  -2   26.25    1.46
  -1  -5   2   26.83    1.47
   0   5  -2   27.15    1.50
   0  -5   2   26.72    1.54
   0  -5   2   27.77    1.51
  -1   5  -2    9.27    0.52
   1  -5   2    9.56    0.57
  -2   5  -2    1.43    0.09
   2  -5   2    1.43    0.14
   2  -5   2    1.58    0.09
  -3   5  -2   16.82    0.93
  -4   5  -2   36.17    2.00
  -5   5  -2    1.08    0.08
  -6   5  -2   31.66    1.75
  -7   5  -2    7.73    0.44
  -8   5  -2    0.94    0.08
  -9   5  -2   -0.01    0.02
  -8  -4   2    0.23    0.07
  -7  -4   2    2.71    0.19
  -6  -4   2   10.86    0.63
  -5  -4   2    1.36    0.08
  -5  -4   2    1.29    0.10
  -4  -4   2    1.53    0.09
  -4  -4   2    1.56    0.11
   3   4  -2    6.42    0.42
  -3  -4   2    6.32    0.36
  -3  -4   2    6.78    0.38
  -2  -4   2   15.70    0.85
  -2  -4   2   14.77    0.84
   1   4  -2   27.16    1.46
  -1  -4   2   26.13    1.48
   0   4  -2    8.09    0.44
   0  -4   2    7.36    0.45
   0  -4   2    8.57    0.48
  -1   4  -2   15.83    0.86
   1  -4   2   15.34    0.86
  -2   4  -2    0.40    0.04
   2  -4   2    0.51    0.03
  -3   4  -2    0.95    0.07
  -4   4  -2   30.34    1.68
  -5   4  -2    2.28    0.14
  -6   4  -2   29.55    1.64
  -7   4  -2    1.49    0.10
  -8   4  -2   25.71    1.43
  -9   4  -2    0.29    0.05
  -8  -3   2    0.13    0.06
  -7  -3   2    8.27    0.56
  -7  -3   2   11.13    0.55
  -6  -3   2   10.69    0.55
  -6  -3   2    9.01    0.57
  -5  -3   2    3.18    0.17
  -5  -3   2    2.76    0.19
  -4  -3   2   22.31    1.22
  -4  -3   2   21.85    1.23
  -3  -3   2   11.29    0.63
  -3  -3   2   10.93    0.61
  -2  -3   2    1.32    0.07
  -2  -3   2    1.21    0.09
   1   3  -2    3.48    0.19
  -1  -3   2    3.67    0.21
  -1  -3   2    3.17    0.20
   0   3  -2   80.24    4.44
   0  -3   2   80.74    4.50
  -1   3  -2   32.22    1.81
   1  -3   2   33.66    1.81
  -2   3  -2    8.02    0.45
  -3   3  -2    8.18    0.43
  -3   3  -2    7.33    0.44
  -4   3  -2    8.19    0.46
  -5   3  -2    0.65    0.05
  -6   3  -2    0.57    0.05
  -7   3  -2    1.46    0.10
  -8   3  -2   10.16    0.58
  -9   3  -2    0.66    0.06
  -9  -2   2    0.57    0.05
  -8  -2   2    0.12    0.03
  -7  -2   2    1.63    0.14
  -7  -2   2    2.13    0.12
  -6  -2   2    5.05    0.34
  -6  -2   2    6.17    0.32
  -5  -2   2    0.54    0.06
  -5  -2   2    0.68    0.05
   4   2  -2    6.73    0.39
  -4  -2   2    6.37    0.35
  -4  -2   2    5.73    0.36
  -3  -2   2    7.02    0.37
  -3  -2   2    6.06    0.38
  -2  -2   2    0.09    0.03
  -2  -2   2    0.17    0.01
  -1  -2   2    0.18    0.03
  -1  -2   2    0.14    0.02
   0   2  -2  145.51    7.82
   0  -2   2  138.92    7.83
  -1   2  -2   27.74    1.53
  -2   2  -2   34.57    1.91
  -3   2  -2   13.20    0.72
  -3   2  -2   12.72    0.72
  -4   2  -2   12.46    0.71
  -4   2  -2   12.83    0.70
  -5   2  -2    1.89    0.12
  -6   2  -2    0.51    0.05
  -7   2  -2   11.94    0.67
  -8   2  -2    0.03    0.02
  -9   2  -2    2.31    0.15
 -10  -1   2    0.01    0.02
  -9  -1   2   -0.01    0.05
  -9  -1   2    0.01    0.02
  -8  -1   2    8.70    0.49
  -7  -1   2    1.04    0.07
  -6  -1   2    3.58    0.24
  -6  -1   2    4.32    0.23
  -5  -1   2    3.24    0.18
  -5  -1   2    2.78    0.18
  -4  -1   2   40.74    2.10
  -4  -1   2   35.21    2.10
  -3  -1   2   46.04    2.45
  -3  -1   2   42.44    2.44
  -2  -1   2   99.98    5.66
  -2  -1   2  105.72    5.68
  -1  -1   2  209.06   11.88
   0   1  -2  149.37    8.58
  -1   1  -2  156.60    8.63
  -2   1  -2  142.10    8.07
  -2   1  -2  150.41    8.05
  -3   1  -2   44.68    2.37
  -3   1  -2   41.33    2.37
  -4   1  -2   62.80    3.38
  -4   1  -2   60.01    3.38
  -5   1  -2   25.60    1.41
  -5   1  -2   25.35    1.41
  -6   1  -2    4.06    0.28
  -6   1  -2    4.00    0.24
  -7   1  -2    4.16    0.30
  -7   1  -2    4.03    0.24
  -8   1  -2    0.00    0.02
  -9   1  -2    0.42    0.05
 -10   0   2   -0.01    0.02
  -9   0   2    0.61    0.06
  -8   0   2    9.00    0.51
  -7   0   2    0.19    0.08
  -7   0   2    0.18    0.03
  -6   0   2   46.41    2.45
  -6   0   2   43.03    2.44
  -6   0   2   43.59    2.49
  -5   0   2    6.38    0.40
  -5   0   2    6.40    0.37
  -5   0   2    6.74    0.37
  -4   0   2    7.78    0.47
  -4   0   2    9.01    0.47
  -3   0   2   77.64    4.39
  -3   0   2   75.79    4.39
  -3   0   2   84.92    4.38
   2   0  -2  249.78   13.72
  -2   0   2  219.59   13.55
  -2   0   2  244.86   13.51
  -1   0   2    3.72    0.21
   0   0  -2   26.11    1.45
  -1   0  -2  155.15    8.55
  -2   0  -2    0.81    0.06
  -2   0  -2    0.87    0.06
  -3   0  -2   11.75    0.66
  -3   0  -2   11.85    0.66
  -4   0  -2    0.80    0.06
  -4   0  -2    0.81    0.06
  -5   0  -2    5.48    0.32
  -5   0  -2    5.75    0.32
  -6   0  -2    8.77    0.49
  -6   0  -2    8.66    0.50
  -7   0  -2    3.79    0.23
  -8   0  -2    0.19    0.04
  -8   0  -2    0.26    0.10
  -9   0  -2    0.56    0.06
 -10   1   2    0.01    0.02
  -9   1   2    0.53    0.05
  -8   1   2    0.44    0.05
  -7   1   2    0.10    0.03
  -6   1   2    4.72    0.27
  -5   1   2   14.55    0.81
  -5   1   2   14.51    0.81
  -4   1   2  142.09    8.02
  -4   1   2  148.74    8.00
   3  -1  -2   58.96    3.25
  -3   1   2   57.11    3.60
   2  -1  -2   65.44    3.50
  -2   1   2   58.94    3.43
  -1   1   2  109.44    6.02
   0  -1  -2  118.66    6.79
  -1  -1  -2   21.60    1.21
  -1  -1  -2   22.06    1.20
  -2  -1  -2    5.24    0.30
  -2  -1  -2    5.29    0.30
  -3  -1  -2    5.05    0.28
  -3  -1  -2    4.73    0.28
  -4  -1  -2    0.66    0.05
  -4  -1  -2    0.64    0.05
  -5  -1  -2    1.73    0.11
  -5  -1  -2    1.70    0.11
  -6  -1  -2    0.10    0.03
  -6  -1  -2    0.12    0.04
  -7  -1  -2    0.68    0.06
  -8  -1  -2    4.05    0.24
 -10   2   2    1.08    0.08
  -9   2   2    0.12    0.03
  -8   2   2    2.45    0.15
  -7   2   2    0.61    0.05
  -5   2   2   10.88    0.61
   4  -2  -2   11.27    0.66
   3  -2  -2   43.25    2.35
  -3   2   2   41.28    2.34
  -2   2   2    1.43    0.08
  -1   2   2   22.97    1.27
   0  -2  -2    0.77    0.05
   0  -2  -2    0.80    0.05
  -1  -2  -2   12.59    0.71
  -1  -2  -2   12.97    0.71
  -2  -2  -2   52.03    2.91
  -2  -2  -2   53.70    2.91
  -3  -2  -2   30.31    1.66
  -3  -2  -2   30.01    1.67
  -4  -2  -2   17.62    0.97
  -4  -2  -2   17.24    0.97
  -5  -2  -2    2.48    0.15
  -5  -2  -2    2.51    0.16
  -6  -2  -2    0.93    0.07
  -6  -2  -2    0.92    0.08
  -7  -2  -2    0.00    0.02
 -10   3   2    0.13    0.04
  -9   3   2    0.74    0.06
  -8   3   2    0.55    0.05
  -7   3   2    1.63    0.11
  -6   3   2    0.50    0.05
   5  -3  -2    0.02    0.03
  -5   3   2    0.02    0.01
   4  -3  -2    7.57    0.46
  -4   3   2    7.09    0.41
   3  -3  -2   19.76    1.09
  -3   3   2   18.35    1.05
  -2   3   2   36.32    2.00
   1  -3  -2   42.09    2.36
  -1   3   2   43.72    2.37
   0  -3  -2    8.44    0.48
   0  -3  -2    8.53    0.47
  -1  -3  -2   23.42    1.27
  -1  -3  -2   22.66    1.28
  -2  -3  -2    2.71    0.16
  -2  -3  -2    2.62    0.15
  -3  -3  -2    4.16    0.23
  -3  -3  -2    3.98    0.24
  -4  -3  -2    1.10    0.07
  -4  -3  -2    1.10    0.08
  -5  -3  -2    0.48    0.06
  -6  -3  -2    1.33    0.10
  -7  -3  -2    3.59    0.23
  -9   4   2    0.00    0.02
  -8   4   2    1.56    0.11
  -7   4   2    7.54    0.43
  -6   4   2   13.65    0.76
   5  -4  -2    1.27    0.15
  -5   4   2    1.53    0.09
   4  -4  -2   13.93    0.82
  -4   4   2   13.65    0.77
   3  -4  -2   46.70    2.58
   3  -4  -2   47.08    2.63
  -3   4   2   46.67    2.58
   2  -4  -2    2.69    0.16
  -2   4   2    2.61    0.15
   1  -4  -2    1.84    0.12
  -1   4   2    2.01    0.11
   0  -4  -2   37.97    2.03
   0  -4  -2   36.05    2.04
  -1  -4  -2   15.20    0.86
  -1  -4  -2   15.55    0.85
  -2  -4  -2    0.37    0.04
  -3  -4  -2    4.61    0.27
  -4  -4  -2    1.11    0.09
  -5  -4  -2    6.84    0.40
  -6  -4  -2    0.02    0.02
  -7  -4  -2    1.14    0.10
  -9   5   2    0.27    0.04
  -8   5   2    1.24    0.09
  -7   5   2    1.93    0.13
   6  -5  -2    0.46    0.10
   5  -5  -2   21.02    1.24
  -5   5   2   20.84    1.16
   4  -5  -2   16.87    1.03
  -4   5   2   18.04    0.97
   3  -5  -2   78.90    4.39
   3  -5  -2   76.58    4.33
  -3   5   2   81.08    4.35
   2  -5  -2    9.97    0.55
  -2   5   2    9.69    0.54
   1  -5  -2  132.91    7.87
  -1   5   2  152.97    7.86
   0  -5  -2   25.47    1.41
  -1  -5  -2    2.59    0.16
  -2  -5  -2    1.08    0.08
  -3  -5  -2    1.30    0.10
  -4  -5  -2    0.72    0.07
  -5  -5  -2    2.13    0.15
  -6  -5  -2    0.00    0.02
  -7  -5  -2    2.03    0.15
  -9   6   2    3.23    0.20
  -8   6   2    0.03    0.02
  -7   6   2    3.42    0.21
   6  -6  -2    1.08    0.17
  -6   6   2    1.63    0.10
   5  -6  -2    6.07    0.45
  -5   6   2    6.21    0.35
   4  -6  -2    0.02    0.06
  -4   6   2    0.03    0.01
   3  -6  -2   14.56    0.91
  -3   6   2   15.44    0.83
   2  -6  -2   39.30    2.17
   1  -6  -2    6.26    0.36
   0  -6  -2    6.31    0.37
  -1  -6  -2    7.86    0.45
  -2  -6  -2    2.29    0.15
  -3  -6  -2   -0.01    0.02
  -4  -6  -2    1.91    0.14
  -5  -6  -2    0.57    0.07
  -6  -6  -2    0.28    0.06
  -8   7   2    2.14    0.14
   6  -7  -2    0.26    0.12
  -6   7   2    0.43    0.05
   5  -7  -2    0.17    0.12
  -5   7   2    0.22    0.04
   4  -7  -2    4.03    0.32
   3  -7  -2    6.87    0.47
   2  -7  -2    9.48    0.61
   2  -7  -2    9.52    0.54
   1  -7  -2    0.00    0.01
   0  -7  -2    2.47    0.16
  -1  -7  -2    1.75    0.12
  -2  -7  -2   13.22    0.75
  -3  -7  -2   17.91    1.01
  -4  -7  -2    0.48    0.07
  -5  -7  -2    0.45    0.07
  -6  -7  -2   -0.01    0.03
  -8   8   2    7.26    0.42
   7  -8  -2    0.57    0.10
   6  -8  -2    4.16    0.38
   5  -8  -2    4.39    0.37
   4  -8  -2    2.45    0.25
   3  -8  -2    1.19    0.16
   2  -8  -2    0.38    0.11
   1  -8  -2    0.47    0.05
   0  -8  -2    0.48    0.06
  -1  -8  -2   18.78    1.06
  -2  -8  -2    0.02    0.02
  -3  -8  -2    3.65    0.24
  -4  -8  -2    4.11    0.27
  -5  -8  -2    0.33    0.07
   7  -9  -2    1.17    0.18
   6  -9  -2    0.55    0.17
   5  -9  -2   -0.03    0.07
   4  -9  -2    2.61    0.27
   3  -9  -2    0.76    0.14
   2  -9  -2    2.74    0.26
   1  -9  -2    0.72    0.07
   0  -9  -2    2.62    0.18
  -1  -9  -2    0.46    0.07
  -2  -9  -2    0.82    0.09
  -3  -9  -2    4.92    0.31
   6 -10  -2    2.31    0.30
   5 -10  -2    1.76    0.25
   4 -10  -2    0.53    0.15
   3 -10  -2    1.11    0.18
   2 -10  -2    0.43    0.12
   1 -10  -2    1.26    0.17
   0 -10  -2    0.67    0.08
  -1 -10  -2    1.74    0.14
  -2 -10  -2    0.55    0.08
   3 -11  -2    0.07    0.09
   2 -11  -2    2.23    0.25
   1 -11  -2    0.22    0.11
  -2 -12   3    2.24    0.23
  -2 -12   3    1.94    0.16
  -1 -12   3    8.12    0.57
   0 -12   3    1.01    0.17
   1 -12   3    2.47    0.27
   2 -12   3    0.51    0.16
   3 -12   3    0.40    0.15
   4 -12   3    0.32    0.12
  -4 -11   3    0.00    0.02
  -3 -11   3    2.68    0.20
  -2 -11   3    0.44    0.07
  -2 -11   3    0.37    0.12
  -1 -11   3   19.66    1.21
  -1 -11   3   22.81    1.29
   0 -11   3    0.40    0.13
   1 -11   3   10.55    0.71
   2 -11   3    0.01    0.08
   3 -11   3    1.84    0.24
   4 -11   3    0.30    0.11
   5 -11   3    0.64    0.10
  -5 -10   3    0.96    0.10
  -4 -10   3    0.60    0.08
  -3 -10   3    0.12    0.05
  -3 -10   3    0.12    0.08
  -2 -10   3    3.09    0.25
  -2 -10   3    2.82    0.20
  -1 -10   3    7.99    0.51
  -1 -10   3    9.12    0.57
   0 -10   3    1.21    0.11
   0 -10   3    1.36    0.17
   1 -10   3   12.94    0.82
   2 -10   3    0.25    0.12
   3 -10   3    3.16    0.31
   4 -10   3    0.14    0.08
  -6  -9   3    0.48    0.08
  -5  -9   3    0.24    0.06
  -4  -9   3    0.48    0.07
  -3  -9   3    1.59    0.13
  -2  -9   3    0.05    0.02
  -2  -9   3    0.08    0.06
  -1  -9   3    2.81    0.23
  -1  -9   3    2.49    0.18
   0   9  -3    9.90    0.63
   0  -9   3    8.25    0.54
   0  -9   3    9.82    0.60
  -1   9  -3   33.39    1.96
   1  -9   3   33.90    1.95
  -2   9  -3   21.52    1.31
   2  -9   3   22.39    1.33
  -3   9  -3    1.96    0.19
   3  -9   3    1.99    0.23
   4  -9   3    0.75    0.14
  -5   9  -3    3.02    0.18
  -6   9  -3    1.38    0.10
  -7   9  -3    2.77    0.18
  -7  -8   3    0.29    0.08
  -6  -8   3    0.04    0.03
  -5  -8   3    2.31    0.17
  -4  -8   3    5.32    0.33
  -3  -8   3    4.75    0.30
  -2  -8   3    1.64    0.16
  -2  -8   3    1.60    0.13
   1   8  -3    0.90    0.14
  -1  -8   3    0.83    0.08
  -1  -8   3    0.94    0.12
   0  -8   3    5.34    0.35
   0  -8   3    4.44    0.29
   1  -8   3    0.01    0.02
   1  -8   3    0.02    0.05
   2  -8   3   22.66    1.35
  -3   8  -3   76.30    3.68
   3  -8   3   57.07    3.77
  -5   8  -3    3.91    0.23
  -6   8  -3    0.42    0.05
  -7   8  -3    0.00    0.02
  -8   8  -3    0.07    0.03
  -8  -7   3    0.16    0.07
  -7  -7   3    0.41    0.08
  -6  -7   3    4.98    0.32
  -5  -7   3    7.65    0.46
  -4  -7   3    5.45    0.34
  -3  -7   3    4.33    0.27
  -2  -7   3    0.47    0.06
  -2  -7   3    0.58    0.09
  -1  -7   3    5.30    0.35
  -1  -7   3    6.34    0.39
   0  -7   3    0.13    0.07
   0  -7   3    0.09    0.03
  -1   7  -3   64.36    3.30
   1  -7   3   52.25    3.31
   1  -7   3   63.58    3.38
  -2   7  -3    1.01    0.07
   2  -7   3    1.00    0.13
  -3   7  -3    1.58    0.10
  -4   7  -3   74.98    4.13
  -5   7  -3    7.36    0.42
  -6   7  -3    7.01    0.40
  -7   7  -3    0.02    0.02
  -8   7  -3    0.40    0.05
  -8  -6   3    0.04    0.04
  -7  -6   3    2.13    0.17
  -6  -6   3    5.81    0.36
  -5  -6   3    0.14    0.05
  -4  -6   3   23.40    1.32
  -3  -6   3   14.87    0.85
  -2  -6   3    3.89    0.24
   1   6  -3   15.39    0.80
  -1  -6   3   12.93    0.82
  -1  -6   3   15.03    0.85
   0   6  -3   20.15    1.06
   0  -6   3   20.93    1.12
   0  -6   3   16.57    1.07
  -1   6  -3    5.69    0.32
   1  -6   3    5.74    0.37
   1  -6   3    5.26    0.32
  -2   6  -3    0.89    0.06
   2  -6   3    0.90    0.06
   2  -6   3    0.70    0.11
  -3   6  -3   12.68    0.71
  -4   6  -3    0.07    0.03
  -5   6  -3    3.49    0.21
  -6   6  -3   23.78    1.32
  -7   6  -3    2.99    0.19
  -8   6  -3    0.03    0.02
  -9  -5   3    0.50    0.10
  -8  -5   3    0.01    0.03
  -7  -5   3    1.32    0.11
  -6  -5   3    4.60    0.29
  -5  -5   3    0.49    0.06
   4   5  -3    1.99    0.18
  -4  -5   3    1.59    0.13
  -4  -5   3    2.04    0.11
  -3  -5   3   10.01    0.52
  -3  -5   3    8.51    0.54
   2   5  -3   37.49    1.89
  -2  -5   3   31.06    1.91
   1   5  -3  184.08    8.89
  -1  -5   3  162.77    9.02
  -1  -5   3  137.78    8.89
   0   5  -3    0.08    0.02
  -1   5  -3   12.93    0.75
   1  -5   3   13.86    0.81
   1  -5   3   13.95    0.75
  -2   5  -3   38.24    2.23
   2  -5   3   42.58    2.22
  -3   5  -3   34.34    1.90
  -4   5  -3   17.83    0.99
  -5   5  -3    1.53    0.10
  -6   5  -3    0.37    0.05
  -7   5  -3    4.41    0.27
  -8   5  -3    6.72    0.39
  -8  -4   3    0.30    0.08
  -7  -4   3    0.05    0.03
  -6  -4   3    1.41    0.08
  -6  -4   3    1.06    0.11
  -5  -4   3    0.13    0.04
  -5  -4   3    0.26    0.02
  -4  -4   3   14.28    0.71
  -4  -4   3   11.32    0.73
  -3  -4   3   10.52    0.67
  -3  -4   3   12.91    0.65
   2   4  -3   11.54    0.58
  -2  -4   3    9.32    0.60
   1   4  -3   99.40    5.30
  -1  -4   3  105.86    5.40
  -1  -4   3   83.63    5.29
   0   4  -3   87.90    4.97
   0  -4   3   90.85    4.99
   0  -4   3   91.91    5.07
  -1   4  -3  101.78    5.73
   1  -4   3  105.64    5.71
  -2   4  -3    7.72    0.44
  -3   4  -3    0.02    0.01
  -4   4  -3   14.75    0.82
  -5   4  -3    0.09    0.03
  -6   4  -3    3.72    0.22
  -7   4  -3    4.19    0.25
  -8   4  -3    0.29    0.05
  -9   4  -3    0.57    0.06
  -8  -3   3    0.16    0.03
  -8  -3   3    0.18    0.06
  -7  -3   3    1.89    0.11
  -7  -3   3    1.49    0.13
   5   3  -3   16.26    0.91
  -5  -3   3   13.46    0.88
  -5  -3   3   16.86    0.86
  -4  -3   3    4.08    0.28
  -4  -3   3    5.17    0.26
  -3  -3   3   44.89    2.47
  -2  -3   3    3.01    0.20
  -2  -3   3    3.54    0.20
  -2  -3   3    3.49    0.19
   1   3  -3   16.37    0.94
  -1  -3   3   18.31    0.97
  -1  -3   3   16.76    0.95
   0   3  -3   12.93    0.70
   0  -3   3   12.47    0.70
  -1   3  -3   44.24    2.45
  -2   3  -3  143.84    7.94
  -3   3  -3   48.98    2.70
  -4   3  -3   18.89    1.08
  -4   3  -3   19.79    1.07
  -5   3  -3   17.70    0.99
  -6   3  -3    0.53    0.05
  -7   3  -3   12.86    0.73
  -8   3  -3    0.69    0.07
  -9   3  -3    0.56    0.06
 -10  -2   3    0.20    0.05
  -9  -2   3    0.39    0.05
  -8  -2   3   12.89    0.72
  -7  -2   3    5.04    0.28
  -7  -2   3    4.72    0.30
  -6  -2   3    0.03    0.02
  -6  -2   3    0.03    0.01
  -5  -2   3    0.78    0.07
  -5  -2   3    0.89    0.06
  -4  -2   3    7.28    0.43
  -4  -2   3    7.61    0.42
  -3  -2   3    0.05    0.02
  -3  -2   3    0.07    0.01
  -2  -2   3   33.73    1.85
  -2  -2   3   33.30    1.85
   1   2  -3   38.97    2.12
  -1  -2   3   37.91    2.11
   0   2  -3   18.41    1.01
  -1   2  -3   14.91    0.83
  -2   2  -3   66.50    3.69
  -3   2  -3    0.27    0.03
  -3   2  -3    0.26    0.03
  -4   2  -3    8.80    0.48
  -4   2  -3    8.51    0.49
  -5   2  -3    1.14    0.08
  -6   2  -3    3.31    0.20
  -7   2  -3    0.67    0.06
  -8   2  -3    0.24    0.04
  -9   2  -3    0.58    0.06
 -10  -1   3    1.97    0.13
  -9  -1   3    0.06    0.02
  -8  -1   3    0.52    0.11
  -8  -1   3    0.47    0.05
  -7  -1   3   -0.03    0.02
  -7  -1   3    0.00    0.01
  -6  -1   3    7.80    0.42
  -6  -1   3    6.89    0.41
  -5  -1   3    8.70    0.52
  -5  -1   3    9.99    0.53
  -4  -1   3    2.47    0.14
  -4  -1   3    2.27    0.14
  -3  -1   3  123.80    7.05
  -3  -1   3  132.07    7.06
  -2  -1   3   21.58    1.19
  -2  -1   3   21.72    1.19
   1   1  -3  227.06   12.92
   0   1  -3   39.33    2.12
   0  -1   3   37.45    2.13
  -1   1  -3    0.84    0.06
  -2   1  -3   18.01    1.00
  -3   1  -3    6.43    0.37
  -3   1  -3    6.65    0.37
  -4   1  -3   71.22    3.81
  -4   1  -3   67.33    3.81
  -5   1  -3    0.23    0.03
  -5   1  -3    0.20    0.03
  -6   1  -3   12.55    0.71
  -7   1  -3    0.40    0.09
  -7   1  -3    0.38    0.05
  -8   1  -3    1.85    0.13
  -9   1  -3    0.16    0.04
 -10   0   3    1.90    0.13
  -9   0   3    1.12    0.08
  -8   0   3    4.44    0.26
  -7   0   3   12.87    0.72
  -6   0   3    5.56    0.32
  -6   0   3    5.42    0.31
  -5   0   3    5.36    0.31
  -4   0   3   21.38    1.17
  -4   0   3   20.87    1.17
   3   0  -3    0.15    0.03
  -3   0   3    0.30    0.03
  -3   0   3    0.24    0.02
  -2   0   3   43.23    2.39
  -1   0   3   97.98    5.40
   0   0  -3   19.71    1.09
  -1   0  -3    0.99    0.06
  -2   0  -3   13.00    0.72
  -2   0  -3   12.98    0.72
  -3   0  -3   56.05    3.11
  -3   0  -3   57.02    3.11
  -4   0  -3    1.75    0.12
  -4   0  -3    1.97    0.12
  -5   0  -3    2.41    0.15
  -5   0  -3    2.38    0.15
  -6   0  -3   19.34    1.08
  -7   0  -3    0.01    0.02
  -8   0  -3    0.77    0.07
  -8   0  -3    0.95    0.15
 -10   1   3    2.03    0.13
  -9   1   3    0.23    0.04
  -8   1   3    1.49    0.10
  -7   1   3    0.49    0.05
  -6   1   3    3.66    0.21
  -5   1   3   13.94    0.77
   4  -1  -3   17.78    1.01
   3  -1  -3   27.42    1.51
  -3   1   3   26.56    1.49
  -2   1   3  235.69   13.44
  -1   1   3   17.40    0.96
   0  -1  -3  107.60    5.93
  -1  -1  -3  242.41   13.60
  -1  -1  -3  251.80   13.62
  -2  -1  -3    1.41    0.09
  -2  -1  -3    1.44    0.09
  -3  -1  -3   23.78    1.32
  -3  -1  -3   23.90    1.32
  -4  -1  -3    2.57    0.16
  -4  -1  -3    2.61    0.16
  -5  -1  -3    2.45    0.15
  -5  -1  -3    2.42    0.16
  -6  -1  -3    0.64    0.07
  -6  -1  -3    0.66    0.06
  -7  -1  -3    8.15    0.47
 -10   2   3    5.93    0.35
  -9   2   3    0.14    0.04
  -8   2   3    7.35    0.42
  -6   2   3    0.16    0.03
   4  -2  -3    9.29    0.54
  -4   2   3    8.66    0.50
   3  -2  -3   71.27    3.86
  -3   2   3   65.80    3.79
  -2   2   3    2.39    0.14
  -1   2   3   78.24    4.31
   0  -2  -3  230.06   12.63
   0  -2  -3  228.15   12.59
  -1  -2  -3   12.66    0.70
  -1  -2  -3   12.48    0.70
  -2  -2  -3    1.11    0.08
  -2  -2  -3    1.13    0.07
  -3  -2  -3   31.56    1.70
  -3  -2  -3   29.83    1.70
  -4  -2  -3    0.38    0.05
  -4  -2  -3    0.44    0.04
  -5  -2  -3    1.92    0.13
  -5  -2  -3    1.81    0.12
  -6  -2  -3    0.85    0.08
 -10   3   3    0.18    0.04
  -9   3   3    3.51    0.22
  -8   3   3    3.81    0.23
  -7   3   3    5.66    0.33
  -6   3   3   37.86    2.09
   5  -3  -3   13.12    0.80
  -5   3   3   13.65    0.75
   4  -3  -3   10.48    0.63
  -4   3   3   10.46    0.58
   3  -3  -3    1.48    0.13
  -3   3   3    1.35    0.09
  -2   3   3   12.26    0.68
   1  -3  -3    2.10    0.13
  -1   3   3    2.19    0.12
   0  -3  -3    0.01    0.01
   0  -3  -3    0.03    0.01
  -1  -3  -3   39.96    2.20
  -1  -3  -3   39.92    2.21
  -2  -3  -3    8.01    0.46
  -2  -3  -3    7.97    0.45
  -3  -3  -3   16.74    0.98
  -3  -3  -3   18.24    0.97
  -4  -3  -3   10.84    0.62
  -5  -3  -3    0.81    0.08
  -6  -3  -3    0.89    0.08
  -7  -3  -3    0.01    0.02
  -9   4   3    0.03    0.02
  -8   4   3   -0.02    0.02
  -7   4   3   25.93    1.44
   6  -4  -3    0.84    0.12
   5  -4  -3    1.05    0.14
  -5   4   3    1.07    0.08
   4  -4  -3   56.18    3.20
  -4   4   3   58.21    3.15
   3  -4  -3   27.27    1.54
   3  -4  -3   27.27    1.49
  -3   4   3   26.24    1.48
   2  -4  -3    3.33    0.19
  -2   4   3    3.21    0.19
   1  -4  -3    8.23    0.47
   0  -4  -3    4.44    0.26
   0  -4  -3    4.38    0.25
  -1  -4  -3   15.87    0.89
  -2  -4  -3    0.02    0.02
  -3  -4  -3    3.13    0.20
  -4  -4  -3    0.05    0.02
  -5  -4  -3    0.88    0.08
  -6  -4  -3    2.34    0.16
  -7  -4  -3    0.06    0.03
  -9   5   3    0.01    0.02
  -8   5   3    0.19    0.04
  -7   5   3    2.76    0.17
   6  -5  -3    0.04    0.07
  -6   5   3    0.01    0.02
   5  -5  -3    6.18    0.44
  -5   5   3    6.42    0.36
   4  -5  -3    0.03    0.05
  -4   5   3    0.02    0.01
   3  -5  -3    0.35    0.08
   3  -5  -3    0.35    0.04
  -3   5   3    0.38    0.03
   2  -5  -3   26.66    1.48
  -2   5   3   26.65    1.47
   1  -5  -3    2.78    0.17
   0  -5  -3   15.89    0.89
  -1  -5  -3    0.32    0.04
  -2  -5  -3    0.25    0.04
  -3  -5  -3    2.07    0.14
  -4  -5  -3    6.74    0.40
  -5  -5  -3    0.02    0.02
  -6  -5  -3    0.10    0.05
  -9   6   3    0.14    0.04
  -8   6   3    0.45    0.05
   7  -6  -3    0.34    0.07
  -7   6   3    0.19    0.04
   6  -6  -3    0.47    0.13
  -6   6   3    0.49    0.05
   5  -6  -3   22.66    1.37
  -5   6   3   23.51    1.28
   4  -6  -3   30.86    1.81
  -4   6   3   31.73    1.73
   3  -6  -3    0.07    0.03
   3  -6  -3    0.10    0.07
   2  -6  -3    0.92    0.07
   1  -6  -3    3.54    0.22
   0  -6  -3    6.14    0.36
  -1  -6  -3   14.88    0.84
  -2  -6  -3    0.42    0.06
  -3  -6  -3    7.76    0.46
  -4  -6  -3    0.37    0.06
  -5  -6  -3    0.35    0.06
  -6  -6  -3    0.23    0.06
  -8   7   3    0.07    0.03
   7  -7  -3    0.60    0.12
  -7   7   3    0.72    0.07
   6  -7  -3    9.65    0.68
  -6   7   3   10.13    0.56
   5  -7  -3   10.32    0.69
   4  -7  -3    1.74    0.19
   3  -7  -3    5.27    0.39
   2  -7  -3    1.05    0.08
   1  -7  -3   13.07    0.74
   0  -7  -3   17.92    1.01
  -1  -7  -3    6.40    0.38
  -2  -7  -3    4.51    0.28
  -3  -7  -3    0.40    0.06
  -4  -7  -3    0.10    0.05
  -5  -7  -3    0.28    0.07
   7  -8  -3    3.96    0.37
   6  -8  -3    1.07    0.20
   5  -8  -3    0.65    0.16
   4  -8  -3   13.47    0.86
   3  -8  -3   18.04    1.10
   2  -8  -3    7.65    0.52
   1  -8  -3    4.94    0.30
   0  -8  -3    0.47    0.06
  -1  -8  -3    2.64    0.18
  -2  -8  -3    0.28    0.06
  -3  -8  -3    0.84    0.09
  -4  -8  -3    2.81    0.20
   6  -9  -3    1.84    0.26
   5  -9  -3    6.63    0.51
   4  -9  -3    1.18    0.18
   3  -9  -3    0.12    0.10
   2  -9  -3    4.36    0.35
   1  -9  -3   11.97    0.69
   0  -9  -3    0.10    0.05
  -1  -9  -3    1.43    0.12
  -2  -9  -3    0.18    0.06
  -3  -9  -3   -0.01    0.03
   5 -10  -3    0.71    0.17
   4 -10  -3    0.21    0.12
   3 -10  -3    0.38    0.13
   2 -10  -3    0.03    0.07
   1 -10  -3    0.12    0.09
   0 -10  -3   11.38    0.66
  -1 -10  -3    4.82    0.31
  -3 -12   4    3.24    0.23
  -2 -12   4    0.79    0.15
  -2 -12   4    0.72    0.09
  -1 -12   4    1.76    0.21
   0 -12   4    0.11    0.09
   1 -12   4    0.08    0.09
   2 -12   4    0.32    0.14
   3 -12   4    0.50    0.15
   4 -12   4    2.09    0.25
  -4 -11   4    0.22    0.06
  -3 -11   4    0.03    0.03
  -2 -11   4    0.00    0.02
  -2 -11   4   -0.02    0.06
  -1 -11   4    4.77    0.36
  -1 -11   4    4.12    0.29
   0 -11   4    1.38    0.19
   1 -11   4    1.52    0.20
   2 -11   4    0.35    0.14
   3 -11   4    2.04    0.25
   4 -11   4    1.13    0.16
  -5 -10   4    0.14    0.07
  -4 -10   4    0.02    0.03
  -3 -10   4    6.82    0.42
  -2 -10   4    0.12    0.05
  -2 -10   4    0.17    0.09
   1  10  -4    0.15    0.11
  -1 -10   4    0.12    0.09
  -1 -10   4    0.10    0.05
   0  10  -4   10.21    0.71
   0 -10   4   10.07    0.63
   0 -10   4   12.12    0.71
  -1  10  -4   -0.02    0.09
   1 -10   4    0.04    0.08
   2 -10   4    0.68    0.16
   3 -10   4    1.86    0.23
   4 -10   4    1.90    0.22
  -6  -9   4    0.25    0.07
  -5  -9   4   10.58    0.63
  -4  -9   4    5.69    0.36
  -3  -9   4    1.52    0.14
  -3  -9   4    1.81    0.17
   2   9  -4    0.69    0.13
  -2  -9   4    0.62    0.08
  -2  -9   4    0.86    0.12
  -1  -9   4   21.10    1.15
  -1  -9   4   17.17    1.08
   0  -9   4    7.09    0.45
   0  -9   4    8.35    0.53
   1  -9   4    9.16    0.61
   2  -9   4    1.46    0.19
   3  -9   4    1.58    0.20
  -4   9  -4    3.33    0.20
  -5   9  -4    0.02    0.02
  -6   9  -4    1.12    0.09
  -7   9  -4    1.70    0.12
  -7  -8   4    0.27    0.08
  -6  -8   4    0.07    0.03
  -5  -8   4    0.49    0.08
  -4  -8   4    0.12    0.05
   3   8  -4   33.13    1.93
  -3  -8   4   36.87    1.89
  -3  -8   4   29.27    1.85
  -2  -8   4    2.64    0.21
  -2  -8   4    2.27    0.17
  -1  -8   4    1.12    0.13
  -1  -8   4    0.95    0.09
   0  -8   4    0.11    0.04
   0  -8   4    0.15    0.09
   1  -8   4    0.26    0.10
   1  -8   4    0.30    0.04
  -2   8  -4    1.42    0.09
   2  -8   4    1.06    0.16
  -4   8  -4    0.97    0.08
  -5   8  -4    2.45    0.16
  -6   8  -4    0.04    0.02
  -7   8  -4    0.04    0.02
  -8  -7   4    0.52    0.10
  -7  -7   4    0.24    0.07
  -6  -7   4    0.07    0.03
  -5  -7   4    0.26    0.07
   4   7  -4   13.84    0.80
  -4  -7   4   11.26    0.72
  -3  -7   4    1.08    0.11
  -3  -7   4    0.82    0.10
  -2  -7   4   -0.02    0.02
  -2  -7   4    0.00    0.04
  -1  -7   4   25.25    1.37
  -1  -7   4   22.11    1.33
   0   7  -4    3.82    0.21
   0  -7   4    3.60    0.21
   0  -7   4    3.71    0.28
   0  -7   4    3.68    0.23
  -1   7  -4    0.18    0.03
   1  -7   4    0.13    0.03
   1  -7   4    0.10    0.07
  -2   7  -4    0.00    0.01
   2  -7   4    0.01    0.04
  -3   7  -4   22.34    1.24
  -4   7  -4    0.16    0.04
  -5   7  -4    0.98    0.08
  -6   7  -4    3.49    0.22
  -7   7  -4    1.09    0.09
  -8   7  -4    1.00    0.09
  -8  -6   4    0.17    0.07
  -7  -6   4    2.46    0.18
  -6  -6   4    0.03    0.03
   5   6  -4    0.03    0.07
  -5  -6   4    0.01    0.03
  -3  -6   4   23.41    1.53
  -3  -6   4   31.25    1.55
   2   6  -4   62.14    3.14
  -2  -6   4   50.38    3.16
  -2  -6   4   58.75    3.18
   1   6  -4    0.03    0.01
  -1  -6   4   -0.01    0.02
  -1  -6   4    0.04    0.04
   0   6  -4   30.36    1.72
   0  -6   4   31.88    1.78
   0  -6   4   31.41    1.73
  -1   6  -4   10.94    0.56
   1  -6   4    8.44    0.62
   1  -6   4   10.69    0.56
  -2   6  -4    5.37    0.33
   2  -6   4    6.00    0.32
  -3   6  -4    4.41    0.26
  -4   6  -4   13.36    0.75
  -5   6  -4    4.63    0.28
  -6   6  -4    0.75    0.07
  -7   6  -4    0.65    0.06
  -8   6  -4    1.03    0.09
  -9  -5   4    0.31    0.09
  -8  -5   4    0.51    0.08
  -7  -5   4    0.00    0.03
  -6  -5   4    1.57    0.13
  -5  -5   4    0.04    0.02
  -5  -5   4    0.02    0.03
  -4  -5   4    4.61    0.33
  -4  -5   4    6.07    0.30
  -3  -5   4   34.80    1.94
   2   5  -4   14.39    0.78
  -2  -5   4   14.51    0.81
  -2  -5   4   13.52    0.80
   1   5  -4   47.28    2.72
  -1  -5   4   48.72    2.73
  -1  -5   4   52.41    2.76
   0   5  -4   85.19    4.49
   0  -5   4   82.59    4.50
   0  -5   4   76.42    4.52
  -1   5  -4    0.51    0.04
   1  -5   4    0.56    0.04
  -2   5  -4   13.27    0.74
  -3   5  -4    0.25    0.04
  -4   5  -4   12.98    0.73
  -5   5  -4    8.34    0.48
  -6   5  -4    0.39    0.05
  -7   5  -4    4.25    0.26
  -8   5  -4    0.02    0.02
  -8  -4   4    0.20    0.07
  -7  -4   4    7.95    0.42
  -7  -4   4    6.86    0.44
  -6  -4   4    1.41    0.13
  -6  -4   4    1.58    0.10
  -5  -4   4   10.84    0.67
  -5  -4   4   12.51    0.65
  -4  -4   4    0.29    0.03
  -4  -4   4    0.26    0.05
  -3  -4   4   71.60    4.10
  -3  -4   4   78.80    4.14
  -3  -4   4   72.79    4.09
   2   4  -4   20.14    1.17
  -2  -4   4   22.08    1.18
  -2  -4   4   21.40    1.19
   1   4  -4   25.61    1.48
  -1  -4   4   28.22    1.49
  -1  -4   4   27.00    1.52
   0   4  -4  317.45   17.58
   0  -4   4  321.56   17.58
  -1   4  -4   62.17    3.42
  -2   4  -4   82.43    4.55
  -3   4  -4    0.04    0.02
  -4   4  -4    5.38    0.32
  -5   4  -4   15.80    0.89
  -6   4  -4    0.04    0.02
  -7   4  -4    2.61    0.17
  -8   4  -4    0.51    0.06
  -9  -3   4    1.08    0.08
  -8  -3   4   10.46    0.60
  -8  -3   4   10.42    0.59
  -7  -3   4    4.08    0.26
  -7  -3   4    4.08    0.24
  -6  -3   4    7.39    0.41
  -6  -3   4    7.33    0.43
  -5  -3   4    3.25    0.21
  -5  -3   4    3.19    0.19
  -4  -3   4    0.06    0.02
  -4  -3   4    0.09    0.02
  -3  -3   4   60.49    3.46
  -3  -3   4   64.57    3.45
  -3  -3   4   62.89    3.46
  -2  -3   4    0.49    0.05
   1   3  -4  164.09    9.00
  -1  -3   4  163.07    9.02
   0   3  -4   63.16    3.62
   0  -3   4   67.83    3.61
  -1   3  -4   12.01    0.67
  -2   3  -4  103.44    5.73
  -3   3  -4    2.49    0.16
  -4   3  -4    4.48    0.27
  -4   3  -4    4.72    0.27
  -5   3  -4    0.00    0.02
  -6   3  -4    7.15    0.42
  -7   3  -4    0.08    0.04
  -8   3  -4    1.79    0.13
 -10  -2   4    1.86    0.13
  -9  -2   4    1.79    0.21
  -9  -2   4    1.98    0.13
  -8  -2   4    1.20    0.09
  -7  -2   4    0.17    0.05
  -7  -2   4    0.22    0.03
  -6  -2   4   25.25    1.49
  -6  -2   4   28.57    1.50
  -5  -2   4    0.02    0.01
  -5  -2   4    0.02    0.02
  -4  -2   4   11.42    0.62
  -4  -2   4   10.56    0.61
  -3  -2   4   10.09    0.56
  -3  -2   4   10.03    0.56
  -2  -2   4    2.55    0.16
  -2  -2   4    2.84    0.16
  -1  -2   4    9.16    0.51
   0   2  -4    1.23    0.08
   0  -2   4    1.25    0.08
  -1   2  -4  103.90    5.75
  -2   2  -4    1.47    0.10
  -3   2  -4   71.85    4.15
  -3   2  -4   78.81    4.15
  -4   2  -4   93.03    5.15
  -4   2  -4   93.93    5.14
  -5   2  -4    2.47    0.16
  -6   2  -4    1.19    0.09
  -7   2  -4    0.01    0.02
  -8   2  -4    2.62    0.17
 -10  -1   4    2.33    0.15
  -9  -1   4    3.89    0.23
  -8  -1   4    0.32    0.04
  -7  -1   4   12.31    0.67
  -7  -1   4   11.98    0.66
  -7  -1   4   10.94    0.71
  -6  -1   4    0.62    0.05
  -6  -1   4    0.54    0.09
  -6  -1   4    0.61    0.06
  -5  -1   4   26.18    1.43
  -5  -1   4   25.50    1.43
  -4  -1   4  190.81   10.38
  -4  -1   4  186.10   10.38
  -3  -1   4    3.13    0.18
  -3  -1   4    3.17    0.19
  -3  -1   4    3.47    0.20
  -2  -1   4    3.02    0.17
   1   1  -4    0.51    0.03
   0   1  -4    8.58    0.48
  -1   1  -4    0.46    0.04
  -2   1  -4   17.22    0.96
  -3   1  -4   93.38    5.18
  -3   1  -4   94.87    5.17
  -4   1  -4    0.00    0.01
  -4   1  -4    0.02    0.02
  -5   1  -4   14.36    0.82
  -5   1  -4   14.95    0.82
  -6   1  -4    1.23    0.09
  -7   1  -4    0.83    0.12
  -7   1  -4    0.97    0.08
  -8   1  -4    0.86    0.08
 -10   0   4    0.33    0.05
  -9   0   4    0.98    0.08
  -8   0   4    3.10    0.19
  -7   0   4    0.95    0.07
  -6   0   4    8.54    0.49
  -6   0   4    8.76    0.49
  -5   0   4   17.66    0.98
  -5   0   4   17.52    0.98
  -4   0   4    4.16    0.24
  -4   0   4    4.05    0.23
   3   0  -4   31.62    1.75
  -2   0   4   26.48    1.46
   1   0  -4   12.52    0.69
   0   0  -4    3.82    0.22
  -1   0  -4   84.78    4.68
  -2   0  -4   20.37    1.14
  -2   0  -4   20.65    1.14
  -3   0  -4    3.93    0.23
  -3   0  -4    3.92    0.23
  -4   0  -4    5.48    0.31
  -4   0  -4    5.32    0.32
  -5   0  -4    2.93    0.18
  -5   0  -4    2.86    0.18
  -6   0  -4    3.18    0.20
  -7   0  -4    2.51    0.16
  -8   0  -4   -0.01    0.02
  -8   0  -4   -0.04    0.05
 -10   1   4    0.01    0.02
  -9   1   4    0.76    0.07
  -8   1   4    0.12    0.03
  -7   1   4    9.81    0.55
  -6   1   4    0.00    0.01
   4  -1  -4    1.85    0.13
  -4   1   4    1.73    0.11
  -3   1   4    5.81    0.33
  -2   1   4   72.85    4.03
   1  -1  -4   92.80    5.12
   0  -1  -4   26.43    1.46
  -1  -1  -4    0.11    0.02
   1   1   4    0.18    0.02
  -2  -1  -4   10.93    0.63
  -2  -1  -4   11.54    0.63
  -3  -1  -4   36.45    2.00
  -3  -1  -4   36.03    2.00
  -4  -1  -4    0.98    0.07
  -4  -1  -4    0.97    0.08
  -5  -1  -4    5.46    0.32
  -5  -1  -4    5.50    0.32
  -6  -1  -4    1.69    0.12
  -6  -1  -4    1.75    0.12
 -10   2   4    2.07    0.14
  -9   2   4    0.01    0.02
  -8   2   4    0.05    0.02
  -7   2   4   13.50    0.76
  -6   2   4    0.10    0.03
   5  -2  -4    2.23    0.18
  -5   2   4    2.35    0.14
   4  -2  -4    7.42    0.44
  -4   2   4    7.11    0.41
  -3   2   4    3.68    0.21
  -2   2   4   13.79    0.76
   1  -2  -4   24.34    1.34
   0  -2  -4    0.85    0.05
  -1  -2  -4   10.51    0.59
  -1  -2  -4   10.60    0.59
  -2  -2  -4   51.17    2.79
  -2  -2  -4   50.11    2.79
  -3  -2  -4    0.07    0.03
  -3  -2  -4    0.07    0.03
  -4  -2  -4    2.84    0.18
  -4  -2  -4    2.78    0.17
  -5  -2  -4    1.59    0.12
  -6  -2  -4    0.25    0.05
 -10   3   4    0.27    0.05
  -9   3   4   11.04    0.63
  -8   3   4    3.36    0.21
  -7   3   4    0.74    0.06
  -6   3   4    5.57    0.32
   5  -3  -4    0.02    0.04
  -5   3   4    0.00    0.01
   4  -3  -4   19.81    1.13
  -4   3   4   19.47    1.09
  -3   3   4    9.96    0.56
  -2   3   4   21.70    1.20
   1  -3  -4   30.06    1.65
   0  -3  -4    7.20    0.41
   0  -3  -4    7.32    0.41
  -1  -3  -4   53.41    2.87
  -1  -3  -4   50.76    2.86
  -2  -3  -4    0.35    0.05
  -2  -3  -4    0.37    0.04
  -3  -3  -4    5.33    0.32
  -4  -3  -4   27.88    1.56
  -5  -3  -4    0.37    0.05
  -6  -3  -4    2.55    0.17
  -7  -3  -4    1.64    0.13
  -9   4   4    2.85    0.18
  -8   4   4    0.03    0.02
  -7   4   4    9.10    0.52
   6  -4  -4   10.63    0.72
  -6   4   4   12.51    0.65
   5  -4  -4    0.02    0.05
  -5   4   4   -0.01    0.01
   4  -4  -4   45.17    2.51
  -4   4   4   43.77    2.45
  -3   4   4   28.82    1.59
   2  -4  -4   38.46    2.14
  -2   4   4   38.92    2.13
   1  -4  -4   16.87    0.92
   1  -4  -4   16.45    0.93
   0  -4  -4    3.46    0.19
   0  -4  -4    3.29    0.21
  -1  -4  -4    1.52    0.11
  -2  -4  -4    6.51    0.38
  -3  -4  -4    7.52    0.44
  -4  -4  -4    5.40    0.33
  -5  -4  -4    9.98    0.58
  -6  -4  -4    4.20    0.27
  -9   5   4    0.20    0.05
  -8   5   4    1.17    0.09
  -7   5   4   13.09    0.74
   6  -5  -4   20.91    1.29
  -6   5   4   22.21    1.20
   5  -5  -4   35.78    2.11
  -5   5   4   37.96    2.04
   4  -5  -4   32.88    1.88
  -4   5   4   32.39    1.80
   3  -5  -4   23.97    1.34
  -3   5   4   24.16    1.33
   2  -5  -4    0.00    0.01
  -2   5   4    0.00    0.01
   1  -5  -4    8.90    0.51
   0  -5  -4    5.09    0.30
  -1  -5  -4    1.10    0.09
  -2  -5  -4    1.99    0.14
  -3  -5  -4   -0.01    0.02
  -4  -5  -4    1.14    0.10
  -5  -5  -4    0.00    0.02
  -6  -5  -4   -0.01    0.03
  -8   6   4    0.19    0.05
  -7   6   4    2.57    0.17
   6  -6  -4    1.05    0.17
  -6   6   4    1.13    0.08
   5  -6  -4    9.11    0.62
  -5   6   4    9.71    0.53
   4  -6  -4    1.17    0.16
  -4   6   4    1.21    0.08
   3  -6  -4   24.43    1.34
   3  -6  -4   23.70    1.41
   2  -6  -4    2.97    0.19
   1  -6  -4    1.68    0.12
   0  -6  -4    0.08    0.04
  -1  -6  -4    6.53    0.39
  -2  -6  -4    3.08    0.20
  -3  -6  -4    1.45    0.12
  -4  -6  -4    0.05    0.03
  -5  -6  -4    0.17    0.06
  -8   7   4    1.74    0.12
  -7   7   4    0.78    0.07
   6  -7  -4    0.00    0.08
   5  -7  -4    1.29    0.18
   4  -7  -4    8.31    0.57
   3  -7  -4    4.00    0.32
   2  -7  -4    1.31    0.10
   1  -7  -4   20.07    1.13
   0  -7  -4    3.66    0.23
  -1  -7  -4    0.76    0.08
  -2  -7  -4    0.25    0.06
  -3  -7  -4    0.85    0.09
  -4  -7  -4    0.46    0.07
   6  -8  -4    0.18    0.13
   5  -8  -4    0.68    0.15
   4  -8  -4    0.03    0.07
   3  -8  -4    5.29    0.40
   1  -8  -4    0.15    0.04
   0  -8  -4    0.04    0.03
  -1  -8  -4    0.44    0.07
  -2  -8  -4    0.12    0.06
  -3  -8  -4    0.03    0.03
   6  -9  -4    0.50    0.17
   5  -9  -4    0.64    0.16
   4  -9  -4    0.04    0.08
   3  -9  -4    4.13    0.35
   2  -9  -4    7.48    0.53
   1  -9  -4    0.92    0.09
   0  -9  -4    0.04    0.03
  -1  -9  -4    0.23    0.06
  -2  -9  -4    0.61    0.09
   3 -10  -4    0.64    0.15
   2 -10  -4    1.87    0.22
   0 -13   5    2.34    0.28
   1 -13   5    9.17    0.68
  -3 -12   5    0.13    0.07
  -2 -12   5    0.31    0.07
  -1 -12   5    1.96    0.23
   0 -12   5    0.21    0.13
   1 -12   5    1.54    0.22
   2 -12   5    0.00    0.07
   3 -12   5    2.41    0.27
  -5 -11   5    0.02    0.03
  -4 -11   5    0.15    0.07
  -3 -11   5    0.24    0.07
  -2 -11   5   -0.01    0.10
  -2 -11   5    0.01    0.03
   1  11  -5    0.12    0.10
  -1 -11   5    0.01    0.03
  -1 -11   5    0.03    0.08
   0  11  -5    1.63    0.21
   0 -11   5    1.99    0.23
   1 -11   5    0.54    0.15
   2 -11   5    0.55    0.15
   3 -11   5    1.21    0.17
  -6 -10   5    0.03    0.04
  -5 -10   5    0.06    0.04
  -4 -10   5    0.79    0.10
   3  10  -5    1.84    0.21
  -3 -10   5    1.71    0.15
   2  10  -5    2.44    0.25
  -2 -10   5    2.80    0.24
  -2 -10   5    2.51    0.19
  -1 -10   5    1.35    0.17
  -1 -10   5    1.32    0.12
   0 -10   5    0.66    0.11
   0 -10   5    0.76    0.15
   1 -10   5    4.20    0.36
   2 -10   5    0.02    0.07
   3 -10   5    0.27    0.08
  -6  10  -5    0.28    0.05
  -7  -9   5    0.04    0.04
  -6  -9   5    0.98    0.11
  -5  -9   5    3.87    0.27
   4   9  -5    0.97    0.15
  -4  -9   5    0.81    0.10
  -3  -9   5    2.74    0.20
  -2  -9   5    3.59    0.27
  -2  -9   5    3.15    0.23
  -1  -9   5    1.98    0.20
  -1  -9   5    1.83    0.14
   0  -9   5   19.78    1.09
   0  -9   5   19.07    1.17
   1  -9   5    0.65    0.14
   2  -9   5    0.02    0.07
  -3   9  -5   11.42    0.65
  -4   9  -5    0.09    0.04
  -5   9  -5    0.03    0.02
  -6   9  -5    5.51    0.33
  -7   9  -5    5.22    0.31
  -7  -8   5    0.32    0.08
  -6  -8   5    2.02    0.17
  -5  -8   5    2.70    0.20
  -4  -8   5    3.46    0.24
  -3  -8   5    5.44    0.34
  -2  -8   5    0.03    0.03
  -2  -8   5    0.02    0.05
  -1  -8   5   19.00    1.12
  -1  -8   5   18.81    1.07
   0  -8   5   63.16    3.38
   0  -8   5   59.33    3.45
  -1   8  -5   23.98    1.35
   1  -8   5   24.78    1.35
  -3   8  -5    6.03    0.35
  -4   8  -5    3.80    0.23
  -5   8  -5    0.39    0.05
  -6   8  -5    1.23    0.10
  -7   8  -5    0.15    0.05
  -8  -7   5    1.52    0.14
  -7  -7   5    5.30    0.34
  -6  -7   5    2.44    0.18
  -5  -7   5    0.81    0.09
  -4  -7   5    5.23    0.34
  -3  -7   5    1.37    0.12
  -3  -7   5    1.18    0.13
  -2  -7   5   55.82    3.16
  -2  -7   5   58.15    3.19
   1   7  -5    2.14    0.13
  -1  -7   5    2.38    0.15
  -1  -7   5    2.24    0.20
   0   7  -5   18.79    1.05
   0  -7   5   17.75    1.04
   0  -7   5   19.33    1.12
   0  -7   5   19.61    1.05
  -1   7  -5   28.62    1.60
   1  -7   5   29.29    1.60
  -2   7  -5    2.01    0.13
  -3   7  -5    8.12    0.47
  -4   7  -5    1.56    0.11
  -5   7  -5    1.07    0.09
  -6   7  -5    1.27    0.10
  -7   7  -5    0.42    0.06
  -8  -6   5    0.39    0.08
  -7  -6   5    7.62    0.46
   6   6  -5    0.73    0.12
  -6  -6   5    0.82    0.10
  -5  -6   5   10.46    0.61
  -4  -6   5   13.96    0.80
   3   6  -5   10.13    0.56
  -3  -6   5    9.88    0.59
  -3  -6   5   10.41    0.60
   2   6  -5    3.40    0.20
  -2  -6   5    3.72    0.22
  -2  -6   5    3.57    0.25
   1   6  -5   15.71    0.94
  -1  -6   5   18.41    1.01
  -1  -6   5   17.14    0.96
   0   6  -5   42.86    2.32
   0  -6   5   41.03    2.32
   0  -6   5   42.48    2.32
  -1   6  -5    3.87    0.23
   1  -6   5    4.02    0.23
  -2   6  -5    1.85    0.12
  -3   6  -5    0.29    0.04
  -4   6  -5    8.69    0.50
  -5   6  -5    7.59    0.44
  -6   6  -5    7.12    0.42
  -7   6  -5   -0.02    0.02
  -8   6  -5    0.12    0.05
  -9  -5   5    0.46    0.09
  -8  -5   5    0.90    0.10
  -7  -5   5    0.07    0.03
  -6  -5   5    2.88    0.20
  -6  -5   5    2.87    0.17
  -5  -5   5    0.05    0.02
  -5  -5   5    0.04    0.03
  -4  -5   5    4.75    0.29
  -4  -5   5    4.57    0.26
   3   5  -5   37.54    2.16
  -3  -5   5   40.85    2.19
   2   5  -5    0.64    0.05
  -2  -5   5    0.75    0.09
  -2  -5   5    0.72    0.06
  -1  -5   5    0.23    0.07
  -1  -5   5    0.30    0.04
   0   5  -5    0.06    0.02
   0  -5   5    0.08    0.02
   0  -5   5    0.10    0.02
  -1   5  -5    1.33    0.09
  -2   5  -5    1.28    0.09
  -3   5  -5    1.18    0.09
  -4   5  -5   35.61    1.98
  -5   5  -5    4.62    0.28
  -6   5  -5    3.64    0.23
  -7   5  -5    2.33    0.16
  -8   5  -5    0.68    0.07
  -8  -4   5    0.83    0.09
  -8  -4   5    0.89    0.07
  -7  -4   5    2.23    0.14
  -7  -4   5    2.18    0.16
  -6  -4   5    0.47    0.08
  -6  -4   5    0.43    0.04
  -5  -4   5    2.86    0.18
  -5  -4   5    2.55    0.16
  -4  -4   5   37.42    2.25
  -4  -4   5   44.35    2.27
  -3  -4   5   32.84    1.85
  -3  -4   5   30.63    1.86
  -3  -4   5   37.42    1.86
   2   4  -5    0.01    0.01
  -2  -4   5    0.02    0.01
   1   4  -5   95.62    5.25
  -1  -4   5   94.86    5.27
   0   4  -5    3.85    0.23
   0  -4   5    4.16    0.23
   0  -4   5    3.96    0.23
  -1   4  -5    4.10    0.24
  -2   4  -5    5.71    0.33
  -3   4  -5    7.46    0.43
  -4   4  -5    0.33    0.05
  -5   4  -5    0.03    0.02
  -6   4  -5    3.46    0.22
  -7   4  -5    3.48    0.22
  -8   4  -5    0.67    0.07
  -9  -3   5    0.34    0.04
  -8  -3   5   -0.01    0.02
  -8  -3   5   -0.03    0.02
  -7  -3   5    2.71    0.16
  -7  -3   5    2.67    0.18
  -6  -3   5    8.73    0.51
  -6  -3   5    9.61    0.53
  -5  -3   5    0.96    0.06
  -5  -3   5    1.01    0.08
  -4  -3   5    0.42    0.05
  -4  -3   5    0.39    0.03
  -3  -3   5    0.76    0.06
  -3  -3   5    0.74    0.05
   2   3  -5    0.98    0.06
  -2  -3   5    0.88    0.07
   1   3  -5   28.99    1.60
  -1  -3   5   29.06    1.60
   0   3  -5    0.50    0.04
   0  -3   5    0.49    0.04
  -1   3  -5   11.95    0.67
  -2   3  -5   54.20    2.99
  -4   3  -5   42.64    2.41
  -4   3  -5   44.25    2.41
  -5   3  -5    0.62    0.06
  -6   3  -5    8.51    0.49
  -7   3  -5    0.24    0.05
  -8   3  -5    1.43    0.11
 -10  -2   5    0.04    0.02
  -9  -2   5    0.49    0.05
  -8  -2   5    0.59    0.05
  -8  -2   5    0.47    0.11
  -7  -2   5   13.49    0.76
  -7  -2   5   13.66    0.77
  -6  -2   5   13.02    0.73
  -6  -2   5   13.15    0.74
  -5  -2   5    4.63    0.27
  -5  -2   5    4.74    0.28
  -4  -2   5   63.21    3.56
  -4  -2   5   66.20    3.57
  -3  -2   5    0.69    0.05
  -3  -2   5    0.64    0.05
   2   2  -5  103.07    6.19
  -2  -2   5  100.87    5.61
   1   2  -5   12.17    0.67
   0   2  -5  111.50    6.16
  -1   2  -5  172.03    9.49
  -2   2  -5    3.21    0.19
  -3   2  -5   20.12    1.12
  -4   2  -5    5.43    0.32
  -4   2  -5    5.41    0.31
  -5   2  -5    4.20    0.26
  -6   2  -5    1.98    0.14
  -7   2  -5    0.87    0.08
  -8   2  -5    0.29    0.05
 -10  -1   5    0.04    0.02
  -9  -1   5    2.78    0.17
  -8  -1   5    0.46    0.05
  -7  -1   5   22.97    1.27
  -7  -1   5   22.75    1.27
  -6  -1   5    0.72    0.05
  -6  -1   5    0.62    0.06
  -5  -1   5   13.81    0.76
  -5  -1   5   13.65    0.77
  -4  -1   5    2.77    0.16
  -4  -1   5    2.70    0.16
  -3  -1   5   24.11    1.33
  -2  -1   5   30.05    1.66
   1   1  -5    0.95    0.06
   0   1  -5   36.20    1.99
  -1   1  -5    0.18    0.03
  -2   1  -5   22.94    1.27
  -3   1  -5    0.07    0.03
  -3   1  -5    0.07    0.03
  -4   1  -5    0.97    0.08
  -4   1  -5    0.95    0.07
  -5   1  -5    5.21    0.31
  -5   1  -5    5.37    0.31
  -6   1  -5    3.08    0.20
  -7   1  -5    3.25    0.21
  -7   1  -5    3.24    0.25
  -8   1  -5    3.40    0.22
 -10   0   5    0.02    0.02
  -9   0   5    1.65    0.11
  -8   0   5    3.73    0.22
  -7   0   5    5.83    0.34
  -6   0   5    0.35    0.04
  -6   0   5    0.37    0.04
  -5   0   5   10.26    0.57
   4   0  -5    0.23    0.04
  -4   0   5    0.23    0.03
  -3   0   5  108.86    6.01
  -2   0   5    2.08    0.12
   1   0  -5   95.74    5.29
   0   0  -5  146.95    8.83
  -1   0  -5    4.46    0.26
  -2   0  -5    0.05    0.02
  -2   0  -5    0.03    0.02
  -3   0  -5    0.15    0.03
  -3   0  -5    0.14    0.03
  -4   0  -5   30.22    1.66
  -4   0  -5   29.57    1.66
  -5   0  -5    0.72    0.07
  -5   0  -5    0.74    0.07
  -6   0  -5   10.21    0.58
  -7   0  -5    3.64    0.23
 -10   1   5    2.42    0.16
  -9   1   5    0.93    0.08
  -8   1   5    4.55    0.27
  -7   1   5    2.32    0.15
  -6   1   5    5.16    0.30
  -5   1   5    3.82    0.22
   4  -1  -5   50.53    2.77
  -4   1   5   49.40    2.75
  -3   1   5   76.56    4.23
  -2   1   5    5.16    0.29
   1  -1  -5    5.14    0.29
   0  -1  -5    6.67    0.37
  -1  -1  -5   13.91    0.77
  -2  -1  -5   10.88    0.62
  -2  -1  -5   11.03    0.62
  -3  -1  -5    0.24    0.04
  -3  -1  -5    0.27    0.04
  -4  -1  -5    7.12    0.41
  -4  -1  -5    7.04    0.41
  -5  -1  -5    3.60    0.22
  -5  -1  -5    3.49    0.22
  -6  -1  -5    2.44    0.17
 -10   2   5    0.03    0.02
  -9   2   5    2.71    0.17
  -8   2   5    8.01    0.46
  -7   2   5    0.04    0.02
  -6   2   5    1.19    0.08
   5  -2  -5    2.27    0.18
  -5   2   5    2.31    0.14
   4  -2  -5    0.57    0.08
  -4   2   5    0.50    0.04
  -3   2   5    4.41    0.25
  -2   2   5   50.47    2.78
   1  -2  -5   18.99    1.05
   0  -2  -5    8.32    0.46
  -1  -2  -5   12.07    0.68
  -1  -2  -5   12.14    0.68
  -2  -2  -5    0.92    0.08
  -2  -2  -5    0.93    0.07
   2   2   5    1.08    0.07
  -3  -2  -5    8.94    0.52
  -3  -2  -5    9.21    0.52
  -4  -2  -5    3.38    0.21
  -5  -2  -5    0.21    0.05
  -6  -2  -5    0.24    0.05
  -9   3   5    0.09    0.04
  -8   3   5    0.26    0.05
  -7   3   5    9.53    0.54
  -6   3   5    3.15    0.19
   5  -3  -5    0.05    0.05
  -5   3   5    0.05    0.02
   4  -3  -5    5.95    0.38
  -4   3   5    5.67    0.33
  -3   3   5   14.71    0.82
  -2   3   5    5.45    0.31
   1  -3  -5    0.82    0.05
   0  -3  -5   34.35    1.90
   0  -3  -5   34.47    1.91
  -1  -3  -5    5.48    0.32
  -1  -3  -5    5.72    0.33
  -2  -3  -5    8.11    0.47
  -3  -3  -5   21.21    1.19
  -4  -3  -5    0.40    0.06
  -5  -3  -5    0.37    0.06
  -6  -3  -5   -0.01    0.02
  -9   4   5    1.31    0.10
  -8   4   5    0.02    0.02
  -7   4   5    6.29    0.37
  -6   4   5   11.70    0.66
   5  -4  -5    0.47    0.10
  -5   4   5    0.45    0.04
   4  -4  -5    0.07    0.06
  -4   4   5    0.06    0.02
  -3   4   5    4.07    0.23
   2  -4  -5    2.02    0.13
   1  -4  -5    1.06    0.08
   1  -4  -5    1.13    0.07
   0  -4  -5    0.30    0.04
  -1  -4  -5    4.32    0.26
  -2  -4  -5    2.42    0.16
  -3  -4  -5    8.57    0.50
  -4  -4  -5    2.06    0.15
  -5  -4  -5    6.45    0.39
  -6  -4  -5    1.07    0.10
  -9   5   5    0.10    0.04
  -8   5   5    0.23    0.05
  -7   5   5    0.41    0.05
  -6   5   5   -0.01    0.02
   5  -5  -5    6.27    0.44
  -5   5   5    6.60    0.37
   4  -5  -5    5.60    0.39
  -4   5   5    5.59    0.32
   3  -5  -5    4.42    0.26
  -3   5   5    4.26    0.25
   2  -5  -5    0.10    0.04
   1  -5  -5    3.92    0.24
   0  -5  -5    4.30    0.26
  -1  -5  -5    5.60    0.34
  -2  -5  -5    0.84    0.08
  -3  -5  -5    0.22    0.05
  -4  -5  -5    2.70    0.19
  -5  -5  -5    0.87    0.09
  -8   6   5    1.06    0.09
  -7   6   5    3.02    0.19
   6  -6  -5    2.09    0.25
  -6   6   5    2.15    0.14
   5  -6  -5    0.50    0.12
  -5   6   5    0.59    0.06
   4  -6  -5    0.52    0.12
   3  -6  -5   28.70    1.60
   2  -6  -5    3.56    0.22
   1  -6  -5   16.87    0.95
   0  -6  -5    7.29    0.43
  -1  -6  -5    0.07    0.03
  -2  -6  -5    0.04    0.03
  -3  -6  -5    0.32    0.06
  -4  -6  -5    0.00    0.02
   6  -7  -5    0.29    0.13
   5  -7  -5    0.04    0.07
   4  -7  -5    0.01    0.06
   2  -7  -5    6.94    0.41
   1  -7  -5    0.53    0.06
   0  -7  -5    2.28    0.16
  -1  -7  -5    4.05    0.26
  -2  -7  -5    0.36    0.06
  -3  -7  -5    0.45    0.07
   6  -8  -5    0.01    0.09
   5  -8  -5    1.55    0.21
   4  -8  -5    0.53    0.13
   3  -8  -5    0.52    0.12
   1  -8  -5    1.15    0.10
   0  -8  -5    4.57    0.29
  -1  -8  -5    0.04    0.03
  -2  -8  -5    1.46    0.13
   5  -9  -5   -0.02    0.08
   4  -9  -5    0.71    0.15
   3  -9  -5    2.23    0.24
   1  -9  -5    0.21    0.06
   0  -9  -5    0.11    0.05
   0 -13   6    0.10    0.11
   1 -13   6    2.20    0.27
  -3 -12   6    0.15    0.07
  -2 -12   6    2.00    0.16
   1  12  -6    0.49    0.13
  -1 -12   6    0.54    0.15
   0  12  -6    1.92    0.24
   0 -12   6    2.43    0.27
   1 -12   6    1.94    0.24
   2 -12   6    1.43    0.19
  -5 -11   6    0.65    0.10
  -4 -11   6    0.54    0.10
   3  11  -6    0.20    0.10
  -3 -11   6    0.18    0.07
  -2 -11   6    3.15    0.22
  -1 -11   6    0.15    0.06
  -1 -11   6    0.14    0.12
   0 -11   6    4.37    0.38
   1 -11   6    0.13    0.11
   2 -11   6    0.97    0.16
  -6 -10   6    0.65    0.10
  -5 -10   6    1.05    0.12
   4  10  -6    0.60    0.13
  -4 -10   6    0.78    0.10
  -3 -10   6    8.58    0.52
  -2 -10   6    0.56    0.08
  -1 -10   6    1.65    0.20
  -1 -10   6    1.75    0.13
   0 -10   6    0.12    0.11
   1 -10   6    7.52    0.55
   2 -10   6    0.23    0.07
  -5  10  -6    0.59    0.07
  -6  10  -6    1.00    0.09
  -7  -9   6    3.48    0.25
  -6  -9   6    0.02    0.04
   5   9  -6    0.59    0.13
  -5  -9   6    0.70    0.10
  -4  -9   6    0.42    0.08
  -3  -9   6    0.00    0.03
  -2  -9   6    3.38    0.29
  -2  -9   6    3.62    0.23
  -1  -9   6    0.11    0.09
  -1  -9   6    0.07    0.03
   0  -9   6   15.34    1.05
   0  -9   6   18.72    0.96
   1  -9   6    0.12    0.09
  -2   9  -6    3.80    0.23
  -3   9  -6    1.07    0.09
  -4   9  -6    2.12    0.14
  -5   9  -6    0.01    0.02
  -6   9  -6    0.72    0.08
  -7  -8   6    0.96    0.11
   6   8  -6    0.29    0.10
  -6  -8   6    0.46    0.09
  -5  -8   6    4.61    0.30
  -4  -8   6    1.31    0.12
  -3  -8   6    1.42    0.12
  -2  -8   6   31.05    1.73
  -2  -8   6   30.69    1.78
  -1  -8   6    0.80    0.08
  -1  -8   6    0.79    0.14
   0   8  -6    7.47    0.43
   0  -8   6    7.67    0.44
  -1   8  -6    0.77    0.06
   1  -8   6    0.70    0.06
  -2   8  -6    0.01    0.02
  -3   8  -6    2.79    0.18
  -4   8  -6    5.50    0.33
  -5   8  -6    0.76    0.07
  -6   8  -6    0.76    0.08
  -7   8  -6    0.96    0.09
  -8  -7   6    1.92    0.16
  -7  -7   6    0.75    0.10
  -6  -7   6    0.83    0.10
  -5  -7   6    0.22    0.07
  -4  -7   6    0.66    0.09
  -3  -7   6    4.10    0.26
   2   7  -6    0.91    0.06
  -2  -7   6    1.07    0.13
  -2  -7   6    0.88    0.08
   1   7  -6   27.62    1.56
  -1  -7   6   28.94    1.57
   0   7  -6   24.23    1.33
   0  -7   6   23.63    1.33
  -1   7  -6    3.82    0.23
   1  -7   6    3.94    0.23
  -2   7  -6    4.13    0.25
  -3   7  -6   30.17    1.68
  -4   7  -6   20.32    1.14
  -5   7  -6    0.01    0.02
  -6   7  -6    4.78    0.29
  -7   7  -6    0.10    0.05
  -9  -6   6   -0.08    0.03
  -8  -6   6    2.11    0.16
  -7  -6   6    7.21    0.44
  -6  -6   6    1.26    0.12
  -5  -6   6    1.84    0.14
   4   6  -6    3.52    0.20
   3   6  -6    5.40    0.30
   2   6  -6    0.92    0.06
  -2  -6   6    0.67    0.10
  -2  -6   6    0.89    0.07
   1   6  -6    0.05    0.02
  -1  -6   6    0.01    0.02
   0   6  -6    9.06    0.51
   0  -6   6    9.15    0.51
   0  -6   6    9.16    0.51
  -1   6  -6    0.37    0.04
  -2   6  -6   76.59    4.22
  -3   6  -6    4.67    0.28
  -4   6  -6    5.95    0.35
  -5   6  -6    8.31    0.48
  -6   6  -6    0.13    0.04
  -7   6  -6    0.12    0.05
  -9  -5   6    0.03    0.04
  -8  -5   6    1.42    0.12
  -7  -5   6    0.05    0.03
  -6  -5   6   38.72    2.29
  -6  -5   6   44.35    2.31
  -5  -5   6    0.40    0.04
  -5  -5   6    0.50    0.07
  -4  -5   6   17.52    0.99
   3   5  -6   24.86    1.37
  -3  -5   6   24.75    1.38
   2   5  -6    0.34    0.03
  -2  -5   6    0.37    0.04
   1   5  -6   33.15    1.82
  -1  -5   6   32.99    1.83
   0   5  -6    3.73    0.23
   0  -5   6    3.93    0.23
   0  -5   6    4.07    0.23
  -1   5  -6   44.95    2.48
  -2   5  -6    0.63    0.06
  -3   5  -6    1.62    0.11
  -4   5  -6   23.53    1.32
  -5   5  -6    0.16    0.05
  -6   5  -6    0.75    0.08
  -7   5  -6    5.84    0.35
  -8  -4   6    0.76    0.06
  -8  -4   6    0.75    0.08
  -7  -4   6    0.58    0.05
  -7  -4   6    0.54    0.07
  -6  -4   6    0.00    0.03
  -6  -4   6    0.02    0.01
  -5  -4   6    0.58    0.05
  -5  -4   6    0.55    0.07
  -4  -4   6   98.74    5.48
  -4  -4   6  100.09    5.47
   3   4  -6   34.16    1.88
  -3  -4   6   33.98    1.89
   2   4  -6   17.37    0.93
  -2  -4   6   16.30    0.94
   1   4  -6    5.64    0.32
  -1  -4   6    5.51    0.32
   0   4  -6   16.66    0.94
   0  -4   6   17.39    0.95
  -1   4  -6    0.01    0.01
  -2   4  -6    3.86    0.23
  -3   4  -6    1.41    0.10
  -4   4  -6    0.83    0.08
  -5   4  -6    2.18    0.15
  -6   4  -6    1.14    0.10
  -7   4  -6    2.27    0.16
  -9  -3   6    0.21    0.11
  -9  -3   6    0.35    0.04
  -8  -3   6    0.17    0.03
  -8  -3   6    0.12    0.05
  -7  -3   6    1.64    0.11
  -7  -3   6    1.68    0.12
  -6  -3   6   13.09    0.73
  -6  -3   6   12.99    0.74
  -5  -3   6    4.79    0.28
  -5  -3   6    4.58    0.27
  -4  -3   6   12.37    0.71
  -4  -3   6   12.90    0.70
  -3  -3   6   42.46    2.34
   2   3  -6    9.71    0.53
  -2  -3   6    9.27    0.53
   1   3  -6    6.34    0.36
   0   3  -6    6.05    0.34
  -1   3  -6    0.05    0.02
  -2   3  -6    1.95    0.13
  -3   3  -6   16.93    0.95
  -4   3  -6   -0.01    0.02
  -5   3  -6    0.40    0.06
  -6   3  -6    0.70    0.08
  -7   3  -6    4.57    0.28
 -10  -2   6    2.05    0.14
  -9  -2   6    0.42    0.05
  -8  -2   6    3.66    0.22
  -7  -2   6    2.13    0.15
  -7  -2   6    2.08    0.19
  -7  -2   6    2.30    0.14
  -6  -2   6    0.26    0.03
  -6  -2   6    0.22    0.08
  -6  -2   6    0.22    0.04
  -5  -2   6    4.32    0.25
  -5  -2   6    3.78    0.27
  -5  -2   6    4.24    0.24
  -4  -2   6    3.65    0.20
  -4  -2   6    3.24    0.22
  -4  -2   6    3.52    0.21
  -3  -2   6    2.22    0.13
  -3  -2   6    2.17    0.14
   2   2  -6   65.61    3.63
   1   2  -6   41.28    2.27
   0   2  -6   73.50    4.06
  -1   2  -6   39.94    2.20
  -2   2  -6   17.64    0.99
  -3   2  -6    1.99    0.13
  -3   2  -6    1.88    0.14
  -4   2  -6    0.75    0.07
  -4   2  -6    0.69    0.06
  -5   2  -6   10.76    0.62
  -6   2  -6    3.21    0.21
  -7   2  -6    1.86    0.14
 -10  -1   6    0.22    0.04
  -9  -1   6    0.68    0.06
  -8  -1   6   19.41    1.08
  -7  -1   6    0.06    0.02
  -7  -1   6    0.13    0.03
  -6  -1   6    4.24    0.25
  -6  -1   6    4.34    0.25
  -5  -1   6    9.94    0.56
  -5  -1   6    9.88    0.56
  -3  -1   6  117.40    6.49
   2   1  -6   29.03    1.60
   1   1  -6   29.23    1.61
   0   1  -6    3.88    0.22
  -1   1  -6    6.34    0.36
  -2   1  -6    2.03    0.13
  -3   1  -6    0.15    0.04
  -3   1  -6    0.27    0.04
  -4   1  -6   13.04    0.74
  -4   1  -6   12.95    0.73
  -5   1  -6    3.66    0.23
  -5   1  -6    3.66    0.23
  -6   1  -6    0.03    0.02
  -7   1  -6    1.60    0.12
 -10   0   6    2.17    0.15
  -9   0   6    0.44    0.05
  -8   0   6    0.00    0.02
  -7   0   6    5.21    0.30
  -6   0   6    0.96    0.07
  -5   0   6    6.58    0.37
  -4   0   6    0.40    0.04
  -3   0   6   22.77    1.26
   2   0  -6   76.81    4.23
   1   0  -6   62.38    3.45
   0   0  -6   35.37    1.95
  -1   0  -6   46.37    2.56
  -2   0  -6   12.22    0.67
  -2   0  -6   11.68    0.67
  -3   0  -6    0.22    0.04
  -3   0  -6    0.23    0.04
  -4   0  -6    0.48    0.06
  -4   0  -6    0.42    0.06
  -5   0  -6   -0.01    0.02
  -5   0  -6   -0.01    0.02
  -6   0  -6    0.02    0.02
 -10   1   6    2.96    0.19
  -9   1   6    0.00    0.02
  -8   1   6    1.34    0.10
  -7   1   6    0.88    0.07
  -6   1   6   35.31    1.95
  -5   1   6   11.75    0.66
   4  -1  -6    6.55    0.38
  -4   1   6    5.82    0.35
  -3   1   6    6.79    0.38
   2  -1  -6   10.11    0.56
   1  -1  -6   48.10    2.65
   0  -1  -6   72.80    4.00
  -1  -1  -6   51.24    2.82
  -2  -1  -6    0.22    0.04
  -2  -1  -6    0.26    0.04
   2   1   6    0.21    0.03
  -3  -1  -6    6.23    0.37
  -3  -1  -6    6.46    0.37
  -4  -1  -6    0.76    0.07
  -4  -1  -6    0.70    0.07
  -5  -1  -6    0.10    0.05
  -5  -1  -6    0.05    0.02
  -6  -1  -6    0.06    0.03
  -9   2   6    2.05    0.14
  -8   2   6    0.32    0.05
  -7   2   6    4.57    0.27
  -6   2   6    0.04    0.02
  -5   2   6    5.33    0.31
  -4   2   6   31.54    1.74
  -3   2   6    0.28    0.03
   2  -2  -6   23.21    1.28
   1  -2  -6    2.74    0.16
   0  -2  -6    2.60    0.15
  -1  -2  -6    7.03    0.40
  -1  -2  -6    7.17    0.41
  -2  -2  -6    2.71    0.17
  -2  -2  -6    2.75    0.17
  -3  -2  -6   26.79    1.57
  -3  -2  -6   29.55    1.57
  -4  -2  -6    1.45    0.11
  -5  -2  -6    2.08    0.15
  -6  -2  -6    0.00    0.02
  -9   3   6    0.05    0.02
  -8   3   6    0.27    0.04
  -7   3   6    7.90    0.46
  -6   3   6    1.29    0.09
  -5   3   6   12.11    0.68
  -4   3   6   12.32    0.69
  -3   3   6   27.45    1.52
   2  -3  -6   17.83    0.99
   1  -3  -6    0.01    0.01
   0  -3  -6   13.37    0.75
   0  -3  -6   13.39    0.76
  -1  -3  -6    6.40    0.38
  -2  -3  -6    1.11    0.09
  -3  -3  -6    2.82    0.19
  -4  -3  -6    4.01    0.25
  -5  -3  -6    2.60    0.18
  -6  -3  -6    0.10    0.05
  -9   4   6    0.61    0.07
  -8   4   6    6.15    0.36
  -7   4   6    4.43    0.27
  -6   4   6    8.86    0.50
   5  -4  -6    2.31    0.21
  -5   4   6    2.20    0.14
  -4   4   6   17.51    0.97
  -3   4   6   13.51    0.75
   2  -4  -6    0.02    0.01
   1  -4  -6   26.13    1.46
   0  -4  -6   23.71    1.33
  -1  -4  -6   17.95    1.01
  -2  -4  -6   10.72    0.62
  -3  -4  -6    0.78    0.08
  -4  -4  -6    0.02    0.02
  -5  -4  -6    1.02    0.10
  -8   5   6    1.35    0.10
  -7   5   6   12.69    0.72
  -6   5   6   13.62    0.77
   5  -5  -6    1.05    0.15
  -5   5   6    1.20    0.08
   4  -5  -6    1.69    0.18
  -4   5   6    1.64    0.11
   3  -5  -6    3.95    0.24
   2  -5  -6    0.13    0.05
   1  -5  -6   31.60    1.76
   0  -5  -6    5.13    0.31
  -1  -5  -6    9.41    0.55
  -2  -5  -6    1.41    0.11
  -3  -5  -6    0.78    0.08
  -4  -5  -6    1.19    0.11
  -8   6   6    0.79    0.08
  -7   6   6    0.14    0.04
  -6   6   6    1.18    0.11
   5  -6  -6    1.46    0.18
   4  -6  -6    1.24    0.16
   3  -6  -6    0.41    0.06
   2  -6  -6    1.01    0.09
   1  -6  -6    0.07    0.03
   0  -6  -6    1.99    0.15
  -1  -6  -6   22.09    1.25
  -2  -6  -6    1.59    0.13
  -3  -6  -6    1.19    0.11
   5  -7  -6    0.78    0.15
   4  -7  -6    0.15    0.09
   2  -7  -6    0.03    0.02
   1  -7  -6    0.53    0.07
   0  -7  -6    7.72    0.46
  -1  -7  -6    3.64    0.24
  -2  -7  -6    2.60    0.19
   5  -8  -6    0.51    0.13
   4  -8  -6    2.47    0.25
   1  -8  -6    0.69    0.08
   0  -8  -6    0.21    0.06
  -1  -8  -6    0.86    0.09
   0 -13   7    0.91    0.16
   3  12  -7    0.17    0.11
  -3 -12   7    0.35    0.09
  -2 -12   7    0.48    0.08
   0 -12   7    0.73    0.15
  -5 -11   7    1.74    0.16
   4  11  -7    1.01    0.17
  -4 -11   7    1.18    0.12
  -3 -11   7    0.90    0.10
  -2 -11   7    0.36    0.08
  -1 -11   7    4.38    0.28
   0 -11   7    0.29    0.12
   1 -11   7    1.06    0.17
  -6 -10   7    0.23    0.09
   5  10  -7    0.02    0.09
  -5 -10   7   -0.01    0.04
  -4 -10   7    0.43    0.09
  -3 -10   7    0.45    0.08
  -2 -10   7    3.87    0.25
  -1 -10   7    2.24    0.26
  -1 -10   7    3.30    0.19
   0 -10   7    1.41    0.19
  -4  10  -7    2.81    0.18
  -5  10  -7    0.61    0.07
  -7  -9   7    0.95    0.12
   6   9  -7    0.14    0.09
  -6  -9   7    0.01    0.04
  -5  -9   7    2.26    0.18
  -4  -9   7    0.03    0.03
  -3  -9   7    0.03    0.03
  -2  -9   7    9.37    0.55
  -1  -9   7    2.86    0.16
  -1  -9   7    1.82    0.23
  -1   9  -7    2.81    0.18
  -2   9  -7    0.75    0.07
  -3   9  -7    3.78    0.24
  -4   9  -7    2.22    0.15
  -5   9  -7    6.88    0.41
  -6   9  -7    0.95    0.09
  -7  -8   7    0.73    0.10
  -6  -8   7    1.92    0.16
  -5  -8   7    0.25    0.07
  -4  -8   7    2.87    0.20
  -3  -8   7   33.21    1.86
  -2  -8   7   13.19    0.75
   1   8  -7    0.71    0.06
  -1  -8   7    0.66    0.07
   0   8  -7   15.46    0.88
   0  -8   7   15.78    0.88
  -1   8  -7   20.53    1.15
  -2   8  -7    0.02    0.02
  -3   8  -7    0.06    0.03
  -4   8  -7    8.32    0.49
  -5   8  -7    0.01    0.02
  -6   8  -7    0.40    0.06
  -8  -7   7    2.01    0.16
  -7  -7   7    0.56    0.09
  -6  -7   7    2.19    0.17
  -5  -7   7   -0.03    0.03
  -4  -7   7   18.48    1.05
   3   7  -7    2.51    0.15
  -3  -7   7    2.72    0.18
   2   7  -7    8.14    0.47
  -2  -7   7    8.40    0.48
   1   7  -7    2.81    0.17
  -1  -7   7    2.81    0.18
   0   7  -7   12.20    0.70
   0  -7   7   12.83    0.70
  -1   7  -7    3.75    0.23
  -2   7  -7    0.29    0.05
  -3   7  -7    0.47    0.06
  -4   7  -7    5.44    0.33
  -5   7  -7    0.00    0.02
  -6   7  -7    0.24    0.06
  -7   7  -7    0.40    0.07
  -9  -6   7    0.00    0.04
  -8  -6   7    1.95    0.15
  -7  -6   7    4.46    0.29
  -6  -6   7    0.62    0.09
  -5  -6   7    2.74    0.19
   4   6  -7    4.14    0.24
  -4  -6   7    4.11    0.26
   3   6  -7    3.95    0.23
  -3  -6   7    3.94    0.24
   2   6  -7    5.66    0.32
  -2  -6   7    5.63    0.33
   1   6  -7    3.62    0.21
  -1  -6   7    3.61    0.22
   0   6  -7   12.13    0.68
  -1   6  -7    0.02    0.02
  -2   6  -7   18.62    1.04
  -3   6  -7    5.28    0.32
  -4   6  -7    6.62    0.39
  -5   6  -7    2.30    0.16
  -6   6  -7    2.02    0.15
  -7   6  -7    3.03    0.20
  -9  -5   7    2.33    0.17
  -8  -5   7    0.64    0.08
  -7  -5   7    1.15    0.08
  -7  -5   7    1.12    0.10
  -6  -5   7   19.39    1.07
  -6  -5   7   18.33    1.05
  -5  -5   7    0.49    0.07
  -5  -5   7    0.61    0.05
   4   5  -7   10.56    0.60
  -4  -5   7   10.88    0.61
   3   5  -7    2.87    0.16
  -3  -5   7    2.70    0.18
   2   5  -7    0.02    0.01
  -2  -5   7    0.01    0.02
   1   5  -7    2.41    0.15
  -1  -5   7    2.60    0.15
   0   5  -7    0.88    0.07
  -1   5  -7    1.90    0.12
  -2   5  -7    3.32    0.21
  -3   5  -7    0.44    0.06
  -4   5  -7    8.88    0.52
  -5   5  -7    2.14    0.15
  -6   5  -7    5.56    0.34
  -7   5  -7    0.70    0.08
  -9  -4   7    0.02    0.02
  -8  -4   7    0.02    0.02
  -8  -4   7   -0.03    0.03
  -7  -4   7    8.04    0.46
  -7  -4   7    8.03    0.47
  -6  -4   7    0.05    0.03
  -6  -4   7    0.02    0.01
  -5  -4   7    7.08    0.42
  -5  -4   7    7.14    0.40
  -4  -4   7    4.59    0.27
   3   4  -7    5.03    0.28
  -3  -4   7    4.78    0.29
   2   4  -7   46.16    2.52
  -2  -4   7   45.28    2.52
   1   4  -7    3.72    0.22
   0   4  -7   44.87    2.47
  -2   4  -7    0.00    0.02
  -3   4  -7    2.33    0.16
  -4   4  -7   -0.04    0.02
  -5   4  -7    4.15    0.26
  -6   4  -7    2.68    0.18
  -7   4  -7    2.17    0.16
  -9  -3   7    0.43    0.05
  -8  -3   7    1.52    0.10
  -8  -3   7    1.22    0.16
  -8  -3   7    1.48    0.11
  -7  -3   7    0.22    0.09
  -7  -3   7    0.29    0.04
  -7  -3   7    0.26    0.05
  -6  -3   7    0.00    0.02
  -6  -3   7    0.02    0.01
  -5  -3   7    2.78    0.17
  -5  -3   7    2.88    0.18
  -4  -3   7    7.93    0.46
  -4  -3   7    8.20    0.46
   3   3  -7   80.29    4.48
  -3  -3   7   81.86    4.46
   2   3  -7   66.66    3.67
   1   3  -7   30.91    1.71
   0   3  -7   12.00    0.67
  -1   3  -7   12.24    0.69
  -2   3  -7    5.29    0.31
  -3   3  -7    6.89    0.40
  -4   3  -7    6.02    0.36
  -5   3  -7    4.78    0.30
  -6   3  -7    0.10    0.03
  -7   3  -7    0.01    0.03
 -10  -2   7   17.92    1.01
  -9  -2   7    0.32    0.05
  -8  -2   7    2.55    0.16
  -7  -2   7    8.64    0.50
  -7  -2   7    8.59    0.49
  -6  -2   7    0.74    0.06
  -6  -2   7    0.72    0.07
  -5  -2   7    3.25    0.19
  -5  -2   7    3.28    0.20
  -4  -2   7    0.14    0.02
   3   2  -7    2.83    0.17
   1   2  -7   57.08    3.14
   0   2  -7   90.31    4.99
  -1   2  -7    0.30    0.04
   1  -2   7    0.30    0.04
  -2   2  -7    1.90    0.13
  -3   2  -7    0.13    0.04
  -4   2  -7    0.87    0.08
  -4   2  -7    0.86    0.07
  -5   2  -7    0.87    0.08
  -6   2  -7   -0.02    0.02
  -7   2  -7    0.39    0.07
 -10  -1   7    0.46    0.06
  -9  -1   7   10.11    0.58
  -8  -1   7   19.43    1.09
  -7  -1   7    3.27    0.20
  -6  -1   7    9.85    0.56
  -5  -1   7   11.24    0.63
  -4  -1   7    0.32    0.03
   2   1  -7   19.41    1.07
   1   1  -7   17.26    0.96
   0   1  -7    2.05    0.13
  -1   1  -7   19.75    1.10
  -2   1  -7   12.62    0.71
  -3   1  -7    8.62    0.50
  -3   1  -7    8.88    0.50
  -4   1  -7   21.23    1.17
  -4   1  -7   20.38    1.16
  -5   1  -7    3.14    0.20
  -6   1  -7   -0.02    0.02
  -7   1  -7    0.11    0.05
 -10   0   7    0.20    0.05
  -9   0   7    0.77    0.07
  -8   0   7    2.57    0.16
  -7   0   7   74.07    4.08
  -6   0   7   30.02    1.66
  -5   0   7   12.28    0.69
  -4   0   7    0.15    0.03
   2   0  -7    2.51    0.15
   1   0  -7   11.29    0.63
   0   0  -7    6.53    0.37
  -1   0  -7    2.16    0.14
  -2   0  -7    0.61    0.06
  -2   0  -7    0.62    0.06
   2   0   7    0.61    0.05
  -3   0  -7   30.14    1.68
  -3   0  -7   30.36    1.68
  -4   0  -7    7.01    0.40
  -4   0  -7    6.73    0.40
  -5   0  -7    1.12    0.09
  -5   0  -7    1.08    0.09
  -9   1   7    0.04    0.02
  -8   1   7    0.48    0.05
  -7   1   7    0.69    0.06
  -6   1   7    0.90    0.07
  -5   1   7   79.09    4.35
  -4   1   7   29.08    1.61
   2  -1  -7    1.22    0.08
   1  -1  -7    0.99    0.07
   0  -1  -7    3.19    0.19
  -1  -1  -7    2.53    0.16
  -2  -1  -7    2.43    0.16
  -2  -1  -7    2.36    0.15
  -3  -1  -7    3.65    0.23
  -3  -1  -7    3.73    0.23
  -4  -1  -7    0.25    0.05
  -4  -1  -7    0.19    0.05
  -5  -1  -7    0.03    0.02
  -9   2   7   -0.02    0.02
  -8   2   7    0.25    0.05
  -7   2   7    8.96    0.51
  -6   2   7    0.15    0.04
  -5   2   7   52.41    2.89
  -4   2   7    4.25    0.25
   2  -2  -7    5.20    0.30
   1  -2  -7    0.38    0.04
   0  -2  -7    0.51    0.05
  -1  -2  -7   36.15    1.98
  -1  -2  -7   35.13    1.97
  -2  -2  -7    0.10    0.04
  -2  -2  -7    0.09    0.04
  -3  -2  -7    0.41    0.06
  -4  -2  -7    0.32    0.06
  -5  -2  -7    0.19    0.06
  -9   3   7    0.05    0.03
  -8   3   7    0.39    0.05
  -7   3   7    1.62    0.11
  -6   3   7    8.65    0.49
  -5   3   7    7.74    0.44
  -4   3   7    1.42    0.09
   3  -3  -7   89.41    5.22
   2  -3  -7    0.34    0.04
   1  -3  -7    6.52    0.37
   0  -3  -7    2.98    0.19
  -1  -3  -7    4.20    0.26
  -2  -3  -7    0.19    0.05
  -3  -3  -7    0.41    0.06
  -4  -3  -7    0.03    0.03
  -5  -3  -7    0.41    0.06
  -9   4   7    0.55    0.07
  -8   4   7    3.18    0.20
  -7   4   7    0.00    0.02
  -6   4   7    1.79    0.12
  -5   4   7    0.97    0.07
  -4   4   7    8.52    0.48
   3  -4  -7   24.32    1.34
   2  -4  -7   33.08    1.84
   1  -4  -7   54.59    3.02
   0  -4  -7    0.01    0.02
  -1  -4  -7    4.04    0.25
  -2  -4  -7    0.00    0.02
  -3  -4  -7    0.00    0.02
  -4  -4  -7    0.48    0.07
  -8   5   7    0.38    0.06
  -7   5   7    0.04    0.02
  -6   5   7    5.55    0.33
  -5   5   7    0.75    0.06
   3  -5  -7    8.21    0.48
   2  -5  -7   13.07    0.75
   1  -5  -7   37.75    2.10
   0  -5  -7   11.15    0.64
  -1  -5  -7   18.59    1.06
  -2  -5  -7    0.68    0.08
  -3  -5  -7    0.05    0.03
   4  -6  -7    5.83    0.42
   3  -6  -7    9.25    0.54
   2  -6  -7    0.01    0.02
   1  -6  -7    2.39    0.17
   0  -6  -7   19.37    1.10
  -1  -6  -7    3.99    0.26
  -2  -6  -7    6.42    0.39
   4  -7  -7    0.79    0.14
   2  -7  -7    0.91    0.09
   1  -7  -7    1.38    0.12
   0  -7  -7    0.13    0.05
  -1  -7  -7    0.11    0.06
   4  -8  -7    1.51    0.20
  -3 -12   8    0.94    0.11
  -2 -12   8    2.46    0.18
  -5 -11   8    0.14    0.05
  -4 -11   8    0.45    0.09
  -3 -11   8    6.13    0.38
  -2 -11   8   -0.02    0.03
  -1 -11   8    0.08    0.04
   6  10  -8    0.95    0.17
  -6 -10   8    1.23    0.13
  -5 -10   8    1.06    0.12
  -4 -10   8    0.08    0.04
  -3 -10   8    3.67    0.25
  -2 -10   8   18.89    1.07
  -1 -10   8    5.61    0.34
  -3  10  -8    0.63    0.07
  -4  10  -8    0.02    0.03
  -5  10  -8    0.13    0.05
  -7  -9   8    0.11    0.05
  -6  -9   8    0.30    0.08
  -5  -9   8    1.18    0.12
  -4  -9   8    3.20    0.22
  -3  -9   8    0.05    0.03
  -2  -9   8   -0.02    0.02
  -1  -9   8    4.30    0.26
   0   9  -8   12.66    0.73
   0  -9   8   12.87    0.72
  -1   9  -8    0.50    0.06
   1  -9   8    0.50    0.05
  -2   9  -8    8.61    0.50
  -3   9  -8    0.00    0.02
  -4   9  -8    0.55    0.07
  -5   9  -8    0.02    0.03
  -7  -8   8    0.09    0.04
  -6  -8   8    3.15    0.22
  -5  -8   8    4.38    0.29
  -4  -8   8    6.05    0.37
  -3  -8   8    3.14    0.21
   2   8  -8    1.96    0.13
  -2  -8   8    2.04    0.14
   1   8  -8    9.58    0.55
  -1  -8   8    9.80    0.56
   0   8  -8    0.20    0.04
   0  -8   8    0.21    0.05
  -1   8  -8    2.60    0.17
   1  -8   8    2.65    0.17
  -2   8  -8   17.50    0.99
  -3   8  -8    3.54    0.23
  -4   8  -8    2.87    0.19
  -5   8  -8    0.61    0.07
  -6   8  -8    1.30    0.11
  -8  -7   8    2.09    0.16
  -7  -7   8    3.24    0.22
  -6  -7   8    3.01    0.21
  -5  -7   8    0.22    0.06
   4   7  -8    0.34    0.03
  -4  -7   8    0.30    0.07
   3   7  -8   10.15    0.57
  -3  -7   8   10.19    0.59
   2   7  -8   14.84    0.82
  -2  -7   8   14.64    0.83
   1   7  -8    1.22    0.09
  -1  -7   8    1.20    0.09
   0   7  -8   23.53    1.31
  -1   7  -8    5.80    0.34
  -2   7  -8    1.31    0.10
  -3   7  -8    8.55    0.50
  -4   7  -8    2.54    0.17
  -5   7  -8    1.28    0.11
  -6   7  -8    1.79    0.14
  -8  -6   8    0.42    0.07
  -7  -6   8    0.60    0.09
  -6  -6   8    6.44    0.39
   5   6  -8    1.22    0.08
  -5  -6   8    1.26    0.11
   4   6  -8    4.50    0.26
  -4  -6   8    4.67    0.28
   3   6  -8    0.16    0.03
  -3  -6   8    0.18    0.05
   2   6  -8    4.16    0.24
  -2  -6   8    4.09    0.25
   1   6  -8   33.12    1.84
  -1  -6   8   33.58    1.85
   0   6  -8   34.92    1.93
  -1   6  -8   35.70    1.98
  -2   6  -8    0.77    0.07
  -3   6  -8    0.01    0.02
  -4   6  -8    0.08    0.03
  -5   6  -8    1.75    0.13
  -6   6  -8    1.64    0.13
  -9  -5   8    0.23    0.06
  -8  -5   8    1.49    0.13
  -8  -5   8    1.54    0.10
  -7  -5   8    5.62    0.33
  -7  -5   8    5.73    0.35
  -6  -5   8    8.63    0.49
  -6  -5   8    8.04    0.47
  -5  -5   8    0.00    0.02
   4   5  -8   55.80    3.04
  -4  -5   8   54.75    3.06
   3   5  -8    0.28    0.03
  -3  -5   8    0.25    0.04
   2   5  -8    1.48    0.09
  -2  -5   8    1.44    0.10
   1   5  -8    3.47    0.21
   0   5  -8   22.94    1.27
  -1   5  -8   22.24    1.24
  -2   5  -8    6.05    0.36
  -3   5  -8   20.58    1.16
  -4   5  -8    1.53    0.12
  -5   5  -8    1.88    0.14
  -6   5  -8    0.14    0.05
  -9  -4   8    0.34    0.11
  -9  -4   8    0.56    0.06
  -9  -4   8    0.46    0.12
  -8  -4   8    0.85    0.09
  -8  -4   8    1.05    0.07
  -8  -4   8    0.65    0.13
  -7  -4   8    1.02    0.09
  -7  -4   8    1.03    0.08
  -6  -4   8   18.70    1.04
  -6  -4   8   18.08    1.02
  -5  -4   8    3.13    0.19
  -5  -4   8    3.20    0.20
   4   4  -8   10.71    0.60
  -4  -4   8   10.57    0.61
   3   4  -8    6.05    0.34
  -3  -4   8    6.01    0.35
   2   4  -8    1.12    0.08
   1   4  -8    0.50    0.04
   0   4  -8   23.88    1.33
   1  -4   8    1.31    0.09
  -2   4  -8    5.17    0.31
  -3   4  -8   -0.01    0.02
  -4   4  -8    6.32    0.38
  -5   4  -8    8.87    0.52
  -6   4  -8    0.03    0.03
  -9  -3   8    0.21    0.04
  -8  -3   8    1.34    0.11
  -8  -3   8    1.39    0.10
  -7  -3   8    2.04    0.13
  -7  -3   8    2.01    0.14
  -6  -3   8    0.62    0.05
  -6  -3   8    0.59    0.07
  -5  -3   8   13.85    0.78
  -5  -3   8   14.08    0.79
   3   3  -8    3.50    0.20
   2   3  -8    1.73    0.11
   1   3  -8   24.76    1.37
   0   3  -8    0.20    0.03
  -1   3  -8    7.26    0.42
   1  -3   8    7.34    0.42
  -2   3  -8   36.04    2.00
  -3   3  -8    0.73    0.07
  -4   3  -8   20.63    1.16
  -5   3  -8    0.02    0.03
  -6   3  -8    1.32    0.11
  -9  -2   8    6.07    0.36
  -8  -2   8    9.23    0.57
  -8  -2   8    9.97    0.55
  -7  -2   8    2.08    0.14
  -7  -2   8    2.11    0.13
  -6  -2   8    1.88    0.12
  -5  -2   8    1.11    0.08
   3   2  -8    3.24    0.19
   2   2  -8   15.62    0.87
   1   2  -8   22.31    1.24
   0   2  -8    1.03    0.07
  -1   2  -8   13.17    0.74
  -2   2  -8   42.02    2.33
  -3   2  -8    1.12    0.09
  -4   2  -8    7.87    0.46
  -4   2  -8    7.88    0.46
  -5   2  -8    0.31    0.06
  -6   2  -8    0.45    0.07
  -9  -1   8   16.50    0.93
  -8  -1   8    2.67    0.17
  -7  -1   8    1.97    0.13
  -6  -1   8    0.05    0.02
  -5  -1   8    0.61    0.05
  -4  -1   8   11.97    0.67
   3   1  -8   10.83    0.61
   2   1  -8   15.01    0.84
   1   1  -8   21.92    1.22
   0   1  -8    0.73    0.06
  -1   1  -8   25.65    1.43
  -2   1  -8    4.30    0.27
   2  -1   8    4.61    0.27
  -3   1  -8   18.59    1.04
  -3   1  -8   18.56    1.05
  -4   1  -8   12.57    0.72
  -4   1  -8   12.55    0.71
  -5   1  -8    2.94    0.20
  -6   1  -8    8.23    0.49
  -9   0   8    0.18    0.05
  -8   0   8    0.98    0.08
  -7   0   8   62.19    3.43
  -6   0   8   12.92    0.73
  -5   0   8   10.64    0.60
  -4   0   8   11.14    0.63
   3   0  -8    1.76    0.11
   2   0  -8   14.57    0.81
   1   0  -8    3.37    0.20
   0   0  -8    8.78    0.50
  -1   0  -8   27.71    1.54
  -2   0  -8    0.80    0.07
  -2   0  -8    0.73    0.07
  -3   0  -8    0.14    0.04
  -3   0  -8    0.17    0.05
   3   0   8    0.14    0.03
  -4   0  -8    0.93    0.08
  -4   0  -8    0.82    0.08
  -5   0  -8   14.09    0.81
  -5   0  -8   14.37    0.81
  -9   1   8    0.22    0.05
  -8   1   8    0.00    0.02
  -7   1   8    3.41    0.21
  -6   1   8   17.80    1.00
  -5   1   8   71.02    3.91
  -4   1   8   30.90    1.71
   3  -1  -8    1.96    0.12
   2  -1  -8    6.59    0.37
   1  -1  -8    0.14    0.03
   0  -1  -8   21.00    1.17
  -1  -1  -8    7.08    0.41
  -2  -1  -8    0.38    0.05
  -2  -1  -8    0.43    0.06
  -3  -1  -8    0.01    0.02
  -3  -1  -8   -0.01    0.02
  -4  -1  -8    0.87    0.09
  -5  -1  -8    0.02    0.03
  -9   2   8    0.01    0.02
  -8   2   8    2.77    0.18
  -7   2   8    0.10    0.04
  -6   2   8    1.80    0.12
  -5   2   8   11.39    0.64
  -4   2   8   21.48    1.19
   3  -2  -8   50.38    2.77
   2  -2  -8    8.13    0.46
   1  -2  -8    1.12    0.08
   0  -2  -8    5.91    0.34
  -1  -2  -8    9.80    0.56
  -1  -2  -8    9.82    0.57
  -2  -2  -8    7.35    0.43
  -3  -2  -8    0.06    0.03
  -4  -2  -8    1.43    0.12
  -5  -2  -8    0.16    0.06
  -9   3   8    0.04    0.03
  -8   3   8    0.71    0.07
  -7   3   8    2.14    0.14
  -6   3   8    0.80    0.07
  -5   3   8    0.04    0.02
   3  -3  -8    1.42    0.09
   2  -3  -8   10.67    0.60
   1  -3  -8   35.41    1.93
   1  -3  -8   34.23    1.94
   0  -3  -8   21.70    1.22
  -1  -3  -8    1.84    0.13
  -2  -3  -8    0.36    0.06
  -3  -3  -8    2.15    0.16
  -4  -3  -8    0.79    0.09
  -8   4   8    0.84    0.08
  -7   4   8    0.03    0.02
  -6   4   8    1.31    0.10
  -5   4   8    0.01    0.02
   4  -4  -8    0.03    0.01
   2  -4  -8    3.37    0.22
   1  -4  -8    0.13    0.05
   0  -4  -8    3.40    0.22
  -1  -4  -8    0.04    0.03
  -2  -4  -8    0.03    0.03
  -3  -4  -8    0.91    0.09
  -7   5   8    3.03    0.19
  -6   5   8    0.80    0.07
   3  -5  -8    1.67    0.12
   2  -5  -8    0.96    0.09
   1  -5  -8    0.60    0.08
   0  -5  -8    4.71    0.30
  -1  -5  -8    2.04    0.15
  -2  -5  -8    0.02    0.03
   3  -6  -8    5.55    0.34
   2  -6  -8    2.61    0.18
   1  -6  -8    0.08    0.03
   0  -6  -8    5.74    0.36
  -1  -6  -8    0.81    0.09
   4  -7  -8    0.28    0.11
   2  -7  -8    0.80    0.09
   1  -7  -8    0.84    0.09
  -3 -12   9    4.11    0.27
  -2 -12   9    1.04    0.11
  -5 -11   9    0.73    0.11
  -4 -11   9    1.10    0.12
  -3 -11   9    1.41    0.13
  -2 -11   9    0.50    0.08
  -6 -10   9    0.03    0.04
  -5 -10   9    0.69    0.10
  -4 -10   9    0.69    0.09
  -3 -10   9    0.00    0.03
  -2 -10   9    1.10    0.10
  -1 -10   9    3.52    0.22
  -2  10  -9    3.59    0.23
  -3  10  -9    5.69    0.35
  -4  10  -9    3.91    0.25
  -7  -9   9    0.04    0.04
  -6  -9   9    4.65    0.31
  -5  -9   9   22.77    1.30
  -4  -9   9    4.05    0.27
  -3  -9   9    6.21    0.38
  -2  -9   9    0.79    0.09
  -1  -9   9    2.25    0.15
   0   9  -9    3.12    0.20
  -1   9  -9    3.18    0.20
  -2   9  -9    0.58    0.07
  -3   9  -9    4.64    0.29
  -4   9  -9    3.77    0.25
  -5   9  -9    0.67    0.08
  -7  -8   9    0.01    0.04
  -6  -8   9    2.23    0.17
  -5  -8   9    0.05    0.03
  -4  -8   9   36.96    2.07
   3   8  -9    8.90    0.52
  -3  -8   9    9.62    0.54
   2   8  -9    1.14    0.08
  -2  -8   9    1.12    0.10
   1   8  -9    0.00    0.02
  -1  -8   9    0.01    0.02
   0   8  -9    0.10    0.04
  -1   8  -9   17.00    0.97
   1  -8   9   17.59    0.97
  -2   8  -9    2.92    0.19
  -3   8  -9    0.04    0.03
  -4   8  -9    1.01    0.09
  -5   8  -9    0.12    0.05
  -8  -7   9    0.03    0.04
  -7  -7   9    2.16    0.17
  -6  -7   9    7.59    0.46
   5   7  -9    1.22    0.08
  -5  -7   9    1.23    0.11
   4   7  -9   15.90    0.91
  -4  -7   9   16.90    0.93
   3   7  -9    9.24    0.51
  -3  -7   9    8.72    0.52
   2   7  -9   26.38    1.46
  -2  -7   9   26.34    1.47
   1   7  -9    0.21    0.04
   0   7  -9    1.32    0.10
  -1   7  -9   -0.02    0.02
   1  -7   9    0.01    0.02
  -2   7  -9    0.36    0.05
  -3   7  -9    5.52    0.34
  -4   7  -9    0.13    0.05
  -5   7  -9    0.02    0.03
  -8  -6   9    0.29    0.08
  -7  -6   9   -0.01    0.03
   6   6  -9    9.06    0.52
  -6  -6   9    9.49    0.55
   5   6  -9    0.10    0.03
  -5  -6   9    0.14    0.06
   4   6  -9   21.84    1.19
  -4  -6   9   20.94    1.20
   3   6  -9    5.60    0.32
  -3  -6   9    5.59    0.33
   2   6  -9  100.04    5.51
   1   6  -9    3.46    0.21
   0   6  -9   32.96    1.83
  -1   6  -9    7.98    0.48
   1  -6   9    8.74    0.48
  -2   6  -9    1.00    0.09
  -3   6  -9    0.00    0.02
  -4   6  -9    4.80    0.30
  -5   6  -9    0.81    0.09
  -6   6  -9    0.05    0.03
  -9  -5   9   -0.03    0.03
  -8  -5   9    2.08    0.16
  -8  -5   9    2.01    0.13
  -7  -5   9    2.35    0.15
  -7  -5   9    2.47    0.17
  -6  -5   9    2.28    0.16
   5   5  -9    2.95    0.17
  -5  -5   9    2.87    0.19
   4   5  -9    1.75    0.11
  -4  -5   9    1.64    0.12
   3   5  -9   10.94    0.61
   2   5  -9   28.22    1.56
   1   5  -9    0.01    0.02
   0   5  -9   83.64    4.61
  -1   5  -9    1.85    0.13
   1  -5   9    2.05    0.13
  -2   5  -9    2.16    0.15
  -3   5  -9    1.62    0.12
  -4   5  -9    3.99    0.25
  -5   5  -9    0.44    0.07
  -6   5  -9    0.98    0.10
  -9  -4   9    0.01    0.02
  -9  -4   9    0.04    0.03
  -8  -4   9    0.31    0.06
  -8  -4   9    0.32    0.05
  -7  -4   9    0.67    0.06
  -7  -4   9    0.62    0.08
  -6  -4   9    8.91    0.50
  -6  -4   9    8.36    0.49
   5   4  -9    2.38    0.15
  -5  -4   9    2.43    0.16
   4   4  -9    0.06    0.02
   3   4  -9   25.64    1.42
   2   4  -9    5.63    0.32
   1   4  -9   73.42    4.04
   0   4  -9   40.51    2.24
  -1   4  -9   15.69    0.88
  -2   4  -9   72.11    3.98
  -3   4  -9    2.42    0.17
  -4   4  -9    1.76    0.14
  -5   4  -9    2.71    0.19
  -6   4  -9    0.93    0.10
  -9  -3   9    0.47    0.05
  -8  -3   9    0.03    0.02
  -8  -3   9   -0.01    0.03
  -7  -3   9    0.02    0.03
  -7  -3   9    0.01    0.02
  -6  -3   9    4.96    0.29
   4   3  -9   41.37    2.28
   3   3  -9   61.99    3.41
   2   3  -9    0.51    0.05
   1   3  -9    1.10    0.08
   0   3  -9    0.10    0.03
  -1   3  -9   14.08    0.79
  -2   3  -9    7.34    0.44
   2  -3   9    7.62    0.43
  -3   3  -9   12.83    0.73
  -4   3  -9    9.10    0.53
  -5   3  -9    1.92    0.15
  -6   3  -9    0.01    0.03
  -9  -2   9    5.00    0.30
  -8  -2   9    2.53    0.16
  -7  -2   9    0.02    0.02
  -6  -2   9    5.49    0.32
  -5  -2   9    2.07    0.13
   4   2  -9    2.53    0.15
   3   2  -9    9.75    0.55
   2   2  -9   10.32    0.58
   1   2  -9    0.04    0.02
   0   2  -9    0.01    0.02
  -1   2  -9    6.96    0.40
  -2   2  -9    5.41    0.33
   2  -2   9    5.50    0.32
  -3   2  -9   44.64    2.43
  -3   2  -9   43.15    2.44
  -4   2  -9    4.26    0.26
  -4   2  -9    4.24    0.27
  -5   2  -9    6.12    0.37
  -8  -1   9    0.24    0.04
  -7  -1   9    9.72    0.55
  -6  -1   9    0.03    0.02
  -5  -1   9    1.21    0.09
   4   1  -9    1.19    0.08
   3   1  -9    0.32    0.03
   2   1  -9    0.47    0.04
   1   1  -9    2.24    0.14
   0   1  -9   25.54    1.42
  -1   1  -9    1.79    0.12
  -2   1  -9    0.25    0.05
  -3   1  -9    6.49    0.38
  -3   1  -9    6.58    0.38
   3  -1   9    6.24    0.38
  -4   1  -9    0.04    0.03
  -4   1  -9    0.10    0.05
  -5   1  -9    8.33    0.49
  -9   0   9    0.16    0.04
  -8   0   9    1.82    0.13
  -7   0   9    0.21    0.04
  -6   0   9    2.89    0.18
  -5   0   9    1.58    0.11
   4   0  -9    0.64    0.05
   3   0  -9    1.80    0.11
   2   0  -9    3.14    0.19
   1   0  -9    0.03    0.02
   0   0  -9    4.87    0.29
  -1   0  -9    9.66    0.55
  -2   0  -9    0.01    0.02
  -2   0  -9    0.01    0.02
  -3   0  -9    0.16    0.05
  -3   0  -9    0.20    0.05
  -4   0  -9    7.42    0.43
  -4   0  -9    7.32    0.43
   4   0   9    7.17    0.43
  -5   0  -9    9.79    0.57
  -9   1   9    0.16    0.05
  -8   1   9    0.07    0.03
  -7   1   9    0.01    0.02
  -6   1   9    0.41    0.05
  -5   1   9    0.00    0.02
   4  -1  -9    0.01    0.01
   3  -1  -9    5.70    0.33
   2  -1  -9    0.00    0.01
   1  -1  -9    0.13    0.03
   0  -1  -9    6.25    0.36
  -1  -1  -9    3.87    0.23
  -1  -1  -9    3.74    0.24
  -2  -1  -9    0.77    0.07
  -2  -1  -9    0.75    0.08
  -3  -1  -9    2.55    0.17
  -4  -1  -9    0.55    0.07
  -8   2   9    4.48    0.27
  -7   2   9    0.53    0.06
  -6   2   9   -0.02    0.02
  -5   2   9    0.12    0.04
   4  -2  -9    0.49    0.04
   3  -2  -9    7.90    0.45
   2  -2  -9    9.78    0.55
   1  -2  -9   30.74    1.70
   0  -2  -9    0.08    0.03
   0  -2  -9    0.09    0.04
  -1  -2  -9    0.18    0.05
  -2  -2  -9    2.22    0.16
  -3  -2  -9    0.86    0.09
  -4  -2  -9    0.12    0.05
  -8   3   9    0.58    0.07
  -7   3   9    3.06    0.19
  -6   3   9    1.54    0.11
   4  -3  -9    0.19    0.03
   3  -3  -9    8.01    0.45
   2  -3  -9    5.21    0.31
   1  -3  -9    0.03    0.03
   0  -3  -9    0.28    0.06
  -1  -3  -9    4.50    0.28
  -2  -3  -9    0.36    0.06
  -3  -3  -9    0.64    0.08
  -7   4   9    0.37    0.05
  -6   4   9    0.24    0.04
   2  -4  -9    0.02    0.03
   1  -4  -9    1.09    0.10
   0  -4  -9    1.80    0.14
  -1  -4  -9    0.65    0.08
  -2  -4  -9    2.58    0.18
   3  -5  -9    1.68    0.13
   2  -5  -9    0.00    0.02
   1  -5  -9    0.14    0.06
   0  -5  -9    2.14    0.16
  -1  -5  -9    0.59    0.08
   3  -6  -9    0.29    0.06
   2  -6  -9    0.20    0.06
   1  -6  -9    0.17    0.06
  -2 -12  10    0.67    0.10
  -4 -11  10    0.95    0.11
  -3 -11  10    1.79    0.15
  -2 -11  10    0.72    0.09
  -6 -10  10    1.45    0.14
  -5 -10  10    0.02    0.04
  -4 -10  10    5.37    0.34
  -3 -10  10    1.23    0.12
  -2 -10  10    0.08    0.03
  -1 -10  10    1.30    0.11
  -1  10 -10    0.41    0.06
  -2  10 -10    2.64    0.18
   2 -10  10    2.65    0.17
  -3  10 -10    4.16    0.27
  -6  -9  10   26.23    1.49
  -5  -9  10    4.65    0.31
  -4  -9  10    7.49    0.46
  -3  -9  10    0.95    0.10
  -2  -9  10    1.03    0.09
   1   9 -10    0.01    0.02
   0   9 -10    6.12    0.36
  -1   9 -10    4.34    0.27
  -2   9 -10    0.00    0.02
   2  -9  10    0.02    0.02
  -3   9 -10    0.76    0.08
  -4   9 -10    0.67    0.08
  -7  -8  10    0.09    0.04
  -6  -8  10    2.98    0.22
  -5  -8  10    0.03    0.04
   4   8 -10   43.92    2.53
  -4  -8  10   46.95    2.53
   3   8 -10    3.87    0.23
  -3  -8  10    3.99    0.25
   2   8 -10    0.71    0.07
  -2  -8  10    0.76    0.08
   1   8 -10    0.61    0.06
   0   8 -10    8.19    0.47
  -1   8 -10    0.39    0.06
  -2   8 -10    0.04    0.03
   2  -8  10    0.06    0.03
  -3   8 -10    1.16    0.10
  -4   8 -10    1.41    0.12
  -8  -7  10    0.05    0.04
  -7  -7  10    0.03    0.04
   6   7 -10    0.00    0.02
  -6  -7  10   -0.01    0.03
   5   7 -10    1.09    0.08
  -5  -7  10    1.09    0.11
   4   7 -10    5.69    0.32
  -4  -7  10    5.26    0.34
   3   7 -10   22.11    1.23
  -3  -7  10   21.98    1.24
   2   7 -10   58.37    3.22
   1   7 -10    2.99    0.19
   0   7 -10    0.22    0.04
  -1   7 -10    0.36    0.05
  -2   7 -10    0.52    0.06
   2  -7  10    0.51    0.06
  -3   7 -10    4.81    0.30
  -4   7 -10    2.67    0.19
  -5   7 -10    0.25    0.06
  -8  -6  10    0.37    0.08
   7   6 -10    0.10    0.03
  -7  -6  10    0.06    0.04
   6   6 -10    0.12    0.03
  -6  -6  10    0.06    0.03
   5   6 -10    1.65    0.11
  -5  -6  10    1.77    0.13
   4   6 -10    0.06    0.03
  -4  -6  10    0.05    0.03
   3   6 -10    1.24    0.09
   2   6 -10    7.57    0.43
   1   6 -10   33.67    1.87
   0   6 -10   15.10    0.85
  -1   6 -10    2.08    0.14
  -2   6 -10    0.62    0.07
   2  -6  10    0.67    0.06
  -3   6 -10    0.05    0.03
  -4   6 -10    0.83    0.09
  -5   6 -10    0.00    0.03
  -8  -5  10    6.15    0.37
  -8  -5  10    6.54    0.39
  -7  -5  10    0.43    0.07
   6   5 -10   -0.02    0.01
  -6  -5  10   -0.01    0.03
   5   5 -10    6.25    0.36
  -5  -5  10    6.18    0.37
   4   5 -10    0.77    0.06
   3   5 -10   45.58    2.52
   2   5 -10    0.02    0.02
   1   5 -10   11.14    0.63
   0   5 -10    1.90    0.13
  -1   5 -10   18.56    1.04
  -2   5 -10    0.09    0.04
   2  -5  10    0.09    0.03
  -3   5 -10    0.18    0.05
  -4   5 -10    0.55    0.07
  -5   5 -10    3.53    0.24
  -9  -4  10    0.03    0.03
  -9  -4  10    0.02    0.02
  -8  -4  10    0.02    0.03
  -8  -4  10    0.02    0.02
  -7  -4  10    2.46    0.17
  -7  -4  10    2.26    0.15
   5   4 -10    6.15    0.35
   4   4 -10    0.02    0.01
   3   4 -10    9.91    0.56
   2   4 -10    1.37    0.09
   1   4 -10    9.93    0.56
   0   4 -10    0.10    0.04
  -1   4 -10   25.01    1.40
  -2   4 -10    0.20    0.05
   2  -4  10    0.14    0.04
  -3   4 -10    6.92    0.41
  -4   4 -10   -0.03    0.02
  -5   4 -10    0.04    0.03
  -9  -3  10    0.09    0.04
  -8  -3  10    0.05    0.02
  -7  -3  10    1.63    0.11
   5   3 -10    0.72    0.06
   4   3 -10   20.12    1.12
   3   3 -10    0.01    0.01
   2   3 -10    1.60    0.11
   1   3 -10    0.68    0.06
   0   3 -10   12.60    0.71
  -1   3 -10   29.74    1.66
  -2   3 -10    1.32    0.11
  -3   3 -10    9.05    0.53
   3  -3  10    8.92    0.52
  -4   3 -10    1.27    0.11
  -5   3 -10    0.28    0.06
  -9  -2  10    0.14    0.04
  -8  -2  10    0.91    0.08
  -7  -2  10    3.13    0.20
  -6  -2  10    0.06    0.02
   5   2 -10    6.88    0.39
   4   2 -10    0.06    0.02
   3   2 -10    0.03    0.02
   2   2 -10    0.11    0.03
   1   2 -10    3.94    0.24
   0   2 -10   30.49    1.69
  -1   2 -10    2.40    0.16
  -2   2 -10    1.46    0.11
  -3   2 -10    6.58    0.39
  -3   2 -10    6.58    0.38
   3  -2  10    6.13    0.38
  -4   2 -10    0.61    0.08
  -5   2 -10    5.27    0.33
  -9  -1  10    0.00    0.02
  -8  -1  10    0.45    0.05
  -7  -1  10    1.31    0.10
  -6  -1  10    1.58    0.11
   5   1 -10    3.27    0.20
   4   1 -10    0.31    0.04
   3   1 -10   41.80    2.31
   2   1 -10   20.35    1.13
   1   1 -10    0.79    0.07
   0   1 -10    0.53    0.06
  -1   1 -10    1.54    0.11
  -2   1 -10    0.02    0.02
  -3   1 -10    0.47    0.07
  -3   1 -10    0.52    0.07
  -4   1 -10    1.09    0.11
  -4   1 -10    1.32    0.11
   4  -1  10    1.23    0.10
  -9   0  10    0.18    0.05
  -8   0  10    2.41    0.16
  -7   0  10    3.10    0.20
  -6   0  10    2.11    0.14
   5   0 -10    0.15    0.03
   4   0 -10    2.21    0.14
   3   0 -10    0.43    0.04
   2   0 -10    2.04    0.13
   1   0 -10   37.04    2.05
   0   0 -10    4.40    0.27
  -1   0 -10    0.61    0.07
  -2   0 -10    1.66    0.12
  -2   0 -10    1.66    0.12
  -3   0 -10    2.80    0.19
  -3   0 -10    2.86    0.19
  -4   0 -10    0.01    0.02
  -8   1  10    0.23    0.05
  -7   1  10   10.63    0.61
  -6   1  10    3.50    0.22
   5  -1 -10    0.03    0.01
   4  -1 -10    0.42    0.04
   3  -1 -10    0.58    0.05
   2  -1 -10    0.61    0.06
   1  -1 -10    3.08    0.19
   0  -1 -10    0.32    0.05
  -1  -1 -10   23.28    1.32
  -1  -1 -10   23.80    1.32
  -2  -1 -10    2.35    0.17
  -3  -1 -10    0.12    0.05
  -8   2  10    0.60    0.07
  -7   2  10    2.30    0.15
  -6   2  10    0.41    0.05
   5  -2 -10    2.17    0.14
   4  -2 -10    3.22    0.19
   3  -2 -10    0.12    0.03
   2  -2 -10    1.93    0.13
   1  -2 -10    4.07    0.25
   0  -2 -10    2.30    0.16
  -1  -2 -10    0.03    0.03
  -2  -2 -10    1.14    0.10
  -3  -2 -10    8.20    0.49
  -7   3  10    0.48    0.06
   5  -3 -10    0.60    0.05
   4  -3 -10    0.81    0.06
   1  -3 -10    0.07    0.03
   0  -3 -10    2.34    0.17
  -1  -3 -10    0.56    0.07
  -2  -3 -10    0.05    0.03
   3  -4 -10    0.50    0.07
   2  -4 -10    3.37    0.22
   1  -4 -10    0.02    0.03
   0  -4 -10    0.27    0.07
  -1  -4 -10    2.03    0.16
   3  -5 -10    0.02    0.03
   2  -5 -10    0.58    0.08
   1  -5 -10    0.12    0.06
  -4 -11  11    0.15    0.08
  -3 -11  11    1.19    0.12
  -2 -11  11    0.20    0.07
  -5 -10  11    0.82    0.11
  -4 -10  11    0.56    0.09
  -3 -10  11    0.93    0.10
  -2 -10  11    3.34    0.22
   0  10 -11    4.95    0.30
  -1  10 -11    2.52    0.17
  -2  10 -11    0.71    0.08
  -3  10 -11    0.25    0.06
   3 -10  11    0.18    0.04
  -6  -9  11    0.54    0.10
  -5  -9  11    1.63    0.15
  -4  -9  11    0.16    0.07
  -3  -9  11    2.87    0.20
   2   9 -11    3.46    0.22
   1   9 -11    1.26    0.10
   0   9 -11    2.65    0.18
  -1   9 -11    0.69    0.08
  -2   9 -11    1.29    0.11
  -3   9 -11    0.82    0.09
  -7  -8  11    1.24    0.13
  -6  -8  11    0.07    0.04
  -5  -8  11    2.50    0.19
   4   8 -11    2.85    0.18
  -4  -8  11    2.86    0.20
   3   8 -11    0.00    0.02
  -3  -8  11   -0.03    0.03
   2   8 -11    0.15    0.04
   1   8 -11    0.10    0.04
   0   8 -11    0.03    0.02
  -1   8 -11    3.02    0.20
  -2   8 -11    1.65    0.13
   2  -8  11    1.67    0.12
  -3   8 -11    1.71    0.13
  -4   8 -11    0.16    0.06
  -7  -7  11    0.87    0.11
   6   7 -11    0.74    0.06
  -6  -7  11    0.78    0.09
   5   7 -11    0.08    0.03
  -5  -7  11    0.04    0.03
   4   7 -11    0.64    0.06
  -4  -7  11    0.58    0.08
   3   7 -11    8.93    0.51
   2   7 -11    0.10    0.04
   1   7 -11    0.25    0.05
   0   7 -11    2.32    0.16
  -1   7 -11    3.11    0.20
  -2   7 -11    1.14    0.10
   2  -7  11    1.16    0.09
  -3   7 -11    0.48    0.07
  -4   7 -11    1.02    0.10
   8   6 -11    1.64    0.12
  -8  -6  11    1.80    0.15
   7   6 -11    0.01    0.02
  -7  -6  11   -0.01    0.03
   6   6 -11    1.21    0.09
  -6  -6  11    1.23    0.11
   5   6 -11    0.54    0.05
   4   6 -11    1.06    0.08
   3   6 -11    0.31    0.04
   2   6 -11    0.49    0.05
   1   6 -11    6.59    0.39
   0   6 -11    0.99    0.09
  -1   6 -11    0.19    0.05
  -2   6 -11    0.28    0.06
   2  -6  11    0.26    0.04
  -3   6 -11    0.00    0.02
  -4   6 -11    0.01    0.03
  -8  -5  11    1.89    0.15
   7   5 -11    0.23    0.04
   6   5 -11    3.71    0.22
   5   5 -11    0.18    0.03
   4   5 -11   12.59    0.71
   3   5 -11    0.65    0.06
   2   5 -11   10.47    0.60
   1   5 -11   -0.01    0.02
   0   5 -11    5.52    0.33
  -1   5 -11    2.93    0.19
  -2   5 -11    2.98    0.20
  -3   5 -11    1.04    0.10
   3  -5  11    1.06    0.09
  -4   5 -11    4.48    0.29
  -8  -4  11    0.19    0.04
   6   4 -11   19.42    1.08
   5   4 -11    0.40    0.04
   4   4 -11    0.04    0.02
   3   4 -11    0.13    0.03
   2   4 -11    0.67    0.06
   1   4 -11    0.00    0.02
   0   4 -11   23.83    1.33
  -1   4 -11    6.48    0.39
  -2   4 -11    5.61    0.34
  -3   4 -11    0.53    0.07
   3  -4  11    0.59    0.06
  -4   4 -11    4.19    0.27
  -8  -3  11    1.98    0.14
   6   3 -11    8.82    0.50
   5   3 -11   14.13    0.79
   4   3 -11   11.30    0.64
   3   3 -11    1.88    0.12
   2   3 -11   14.82    0.83
   1   3 -11    0.07    0.04
   0   3 -11    0.60    0.07
  -1   3 -11    0.31    0.05
  -2   3 -11    1.45    0.12
  -3   3 -11    2.80    0.19
  -4   3 -11    0.14    0.05
   4  -3  11    0.07    0.03
  -8  -2  11    0.25    0.05
  -7  -2  11    0.59    0.06
   6   2 -11    2.73    0.17
   5   2 -11    2.22    0.14
   4   2 -11    0.83    0.07
   3   2 -11   17.54    0.98
   2   2 -11    1.77    0.12
   1   2 -11    0.43    0.05
   0   2 -11    0.45    0.06
  -1   2 -11    0.01    0.02
  -2   2 -11    0.05    0.03
  -3   2 -11   -0.01    0.02
  -3   2 -11   -0.05    0.02
  -4   2 -11    0.44    0.07
  -8  -1  11    1.02    0.09
  -7  -1  11    1.46    0.11
   6   1 -11    0.01    0.02
   5   1 -11    0.54    0.05
   4   1 -11    0.16    0.03
   3   1 -11    0.13    0.03
   2   1 -11    1.40    0.10
   1   1 -11   17.71    1.00
   0   1 -11    1.01    0.09
  -1   1 -11    4.44    0.27
  -2   1 -11    0.03    0.03
  -2   1 -11    0.02    0.02
  -3   1 -11    0.21    0.06
  -3   1 -11    0.19    0.06
  -8   0  11    0.19    0.05
  -7   0  11    0.38    0.05
   6   0 -11    0.72    0.06
   5   0 -11    0.14    0.03
   4   0 -11    0.01    0.01
   3   0 -11    0.81    0.07
   2   0 -11    0.76    0.07
   1   0 -11    1.92    0.13
   0   0 -11    0.20    0.05
  -1   0 -11    0.41    0.06
  -2   0 -11    0.50    0.07
  -2   0 -11    0.50    0.07
  -3   0 -11    0.20    0.06
  -7   1  11    1.26    0.10
   6  -1 -11    0.67    0.06
   5  -1 -11    1.66    0.11
   4  -1 -11    2.57    0.16
   3  -1 -11    4.84    0.29
   2  -1 -11    0.11    0.03
   1  -1 -11    0.00    0.02
   0  -1 -11    6.24    0.37
  -1  -1 -11    4.09    0.26
  -2  -1 -11    0.60    0.08
  -7   2  11    6.63    0.39
   6  -2 -11    2.98    0.18
   5  -2 -11    4.93    0.29
   4  -2 -11    5.57    0.32
   3  -2 -11    6.48    0.38
   2  -2 -11    0.09    0.04
   0  -2 -11    0.00    0.02
  -1  -2 -11    0.21    0.06
   6  -3 -11    3.41    0.21
   5  -3 -11    2.91    0.18
   2  -3 -11    0.03    0.03
   1  -3 -11    2.82    0.20
   0  -3 -11    2.26    0.17
   3  -4 -11    1.24    0.11
   2  -4 -11    3.64    0.24
  -3 -11  12    0.72    0.10
  -4 -10  12    0.02    0.04
  -3 -10  12    1.68    0.14
   0  10 -12    2.90    0.19
  -1  10 -12   -0.02    0.02
  -5  -9  12    0.03    0.04
  -4  -9  12    0.01    0.03
   3   9 -12    0.92    0.08
   2   9 -12    0.17    0.05
   1   9 -12    1.68    0.12
   0   9 -12    5.60    0.34
  -1   9 -12    6.53    0.39
  -2   9 -12    0.01    0.03
  -6  -8  12    1.20    0.12
   5   8 -12    8.39    0.48
  -5  -8  12    8.42    0.51
   4   8 -12    1.26    0.10
   3   8 -12    0.12    0.04
   2   8 -12    0.17    0.05
   1   8 -12    0.51    0.06
   0   8 -12    0.48    0.06
  -1   8 -12    3.66    0.24
  -2   8 -12    5.44    0.34
  -3   8 -12    5.20    0.33
   3  -8  12    5.44    0.33
   7   7 -12    4.67    0.28
  -7  -7  12    4.95    0.32
   6   7 -12    0.02    0.02
  -6  -7  12    0.02    0.03
   5   7 -12    1.71    0.12
   4   7 -12    4.58    0.27
   3   7 -12   12.17    0.69
   2   7 -12    0.40    0.05
   1   7 -12    0.11    0.04
   0   7 -12    0.35    0.06
  -1   7 -12    1.44    0.12
  -2   7 -12    0.23    0.05
  -3   7 -12    0.42    0.07
   3  -7  12    0.46    0.06
   7   6 -12    2.43    0.16
   6   6 -12    0.50    0.05
   5   6 -12    2.74    0.17
   4   6 -12    0.12    0.03
   3   6 -12    0.54    0.06
   2   6 -12    0.26    0.05
   1   6 -12   13.81    0.78
   0   6 -12    0.53    0.06
  -1   6 -12    3.29    0.21
  -2   6 -12    0.87    0.09
  -3   6 -12    0.95    0.10
   3  -6  12    0.98    0.09
   7   5 -12   -0.01    0.02
   6   5 -12    0.56    0.06
   5   5 -12    0.62    0.06
   4   5 -12    1.15    0.09
   3   5 -12    0.49    0.06
   2   5 -12    3.65    0.23
   1   5 -12    0.75    0.07
   0   5 -12    0.47    0.06
  -1   5 -12    0.34    0.06
  -2   5 -12    2.53    0.18
  -3   5 -12    0.96    0.10
   8   4 -12    0.65    0.06
   7   4 -12    1.65    0.11
   6   4 -12    1.61    0.11
   5   4 -12    2.72    0.17
   4   4 -12    0.26    0.04
   3   4 -12    1.57    0.11
   2   4 -12    4.85    0.29
   1   4 -12   -0.02    0.02
   0   4 -12    0.31    0.05
  -1   4 -12    1.33    0.11
  -2   4 -12    0.02    0.03
  -3   4 -12    0.26    0.06
   7   3 -12    0.08    0.03
   6   3 -12    0.38    0.04
   5   3 -12    2.72    0.17
   4   3 -12    1.45    0.10
   3   3 -12    6.92    0.40
   2   3 -12    2.69    0.17
   1   3 -12    3.12    0.20
   0   3 -12    0.00    0.02
  -1   3 -12    3.16    0.21
  -2   3 -12    1.09    0.10
  -3   3 -12    1.12    0.10
  -3   3 -12    1.17    0.11
   7   2 -12    0.09    0.03
   6   2 -12    4.31    0.26
   5   2 -12    4.80    0.28
   4   2 -12    4.14    0.25
   3   2 -12   21.86    1.22
   2   2 -12    2.08    0.14
   1   2 -12    2.10    0.14
   0   2 -12    1.18    0.10
  -1   2 -12    0.04    0.03
  -2   2 -12    0.00    0.03
  -3   2 -12    2.08    0.16
  -3   2 -12    2.03    0.15
   7   1 -12    0.01    0.02
   6   1 -12    0.02    0.02
   5   1 -12    3.86    0.23
   4   1 -12    4.92    0.29
   3   1 -12    6.01    0.35
   2   1 -12    1.89    0.13
   1   1 -12    1.67    0.12
   0   1 -12    2.48    0.17
  -1   1 -12    2.95    0.20
  -2   1 -12    0.05    0.03
  -2   1 -12    0.06    0.03
   7   0 -12    1.52    0.11
   6   0 -12    0.83    0.07
   5   0 -12    0.03    0.02
   4   0 -12    0.37    0.05
   3   0 -12    2.86    0.18
   2   0 -12    1.17    0.09
   1   0 -12    0.35    0.06
   0   0 -12    2.85    0.19
  -1   0 -12    0.27    0.05
  -1   0 -12    0.28    0.06
   6  -1 -12    0.07    0.03
   5  -1 -12    2.53    0.16
   4  -1 -12    0.25    0.04
   3  -1 -12    2.66    0.17
   2  -1 -12    1.19    0.09
   1  -1 -12    0.20    0.05
   0  -1 -12    0.29    0.06
  -1  -1 -12    0.18    0.06
   5  -2 -12    0.12    0.04
   4  -2 -12    1.62    0.11
   3  -2 -12    1.30    0.11
   1  -2 -12    0.00    0.03
   1  10 -13    0.08    0.03
   0  10 -13    9.65    0.57
   3   9 -13    0.42    0.06
   2   9 -13   -0.02    0.02
   1   9 -13    1.79    0.13
   0   9 -13    2.66    0.18
  -1   9 -13    2.32    0.17
   5   8 -13    1.25    0.10
   4   8 -13    0.45    0.06
   3   8 -13    0.10    0.04
   2   8 -13    1.36    0.11
   1   8 -13    0.20    0.05
   0   8 -13    0.01    0.03
  -1   8 -13    4.16    0.27
   6   7 -13    3.64    0.22
   5   7 -13    0.41    0.05
   4   7 -13    3.96    0.24
   3   7 -13    4.36    0.27
   2   7 -13    2.20    0.15
   1   7 -13    0.25    0.05
   0   7 -13    0.56    0.07
  -1   7 -13    0.03    0.03
  -2   7 -13    0.26    0.06
   6   6 -13    0.70    0.07
   5   6 -13    0.02    0.02
   4   6 -13    3.54    0.22
   3   6 -13    2.40    0.16
   2   6 -13    4.27    0.26
   1   6 -13    0.01    0.02
   0   6 -13    1.71    0.13
  -1   6 -13    1.32    0.11
  -2   6 -13    0.98    0.10
   7   5 -13    2.54    0.16
   6   5 -13    0.01    0.02
   5   5 -13    1.39    0.10
   4   5 -13    0.12    0.04
   3   5 -13    2.72    0.18
   2   5 -13    1.07    0.09
   1   5 -13    1.65    0.13
   0   5 -13   11.32    0.66
  -1   5 -13    0.23    0.05
  -2   5 -13    2.04    0.15
   7   4 -13    1.91    0.13
   6   4 -13    0.08    0.03
   5   4 -13    1.18    0.09
   4   4 -13    0.03    0.02
   3   4 -13    0.01    0.02
   2   4 -13    2.30    0.16
   1   4 -13    0.87    0.08
   0   4 -13    0.31    0.06
  -1   4 -13    0.21    0.06
  -2   4 -13    0.80    0.09
   7   3 -13    0.00    0.02
   6   3 -13    0.00    0.02
   5   3 -13    1.00    0.08
   4   3 -13    0.02    0.02
   3   3 -13    3.36    0.21
   2   3 -13   -0.02    0.02
   1   3 -13    4.17    0.26
   0   3 -13    2.60    0.18
  -1   3 -13    0.02    0.03
  -2   3 -13    1.83    0.14
   7   2 -13    0.11    0.03
   6   2 -13    0.23    0.04
   5   2 -13    0.08    0.03
   4   2 -13    0.34    0.05
   3   2 -13    0.01    0.02
   2   2 -13    0.77    0.08
   1   2 -13    2.11    0.15
   0   2 -13    1.58    0.13
  -1   2 -13    0.16    0.06
   6   1 -13    0.13    0.04
   5   1 -13    0.35    0.04
   4   1 -13    0.12    0.03
   3   1 -13    0.11    0.04
   2   1 -13    3.73    0.23
   1   1 -13    0.12    0.05
   0   1 -13    1.90    0.14
   6   0 -13    0.43    0.05
   5   0 -13    0.02    0.02
   4   0 -13    0.06    0.02
   3   0 -13    0.04    0.02
   2   0 -13    1.64    0.12
   1   0 -13    0.22    0.05
   0   0 -13    1.36    0.12
   4  -1 -13    0.04    0.02
   3  -1 -13    1.84    0.13
   2  -1 -13    1.93    0.14
   2   9 -14    0.93    0.09
   4   8 -14    0.12    0.04
   3   8 -14    0.04    0.03
   2   8 -14    0.17    0.05
   1   8 -14    0.47    0.07
   0   8 -14    1.54    0.13
   5   7 -14    0.71    0.07
   4   7 -14    2.31    0.16
   3   7 -14    0.04    0.03
   2   7 -14    0.02    0.02
   1   7 -14    0.40    0.06
   0   7 -14    0.79    0.09
   5   6 -14   -0.01    0.02
   4   6 -14    0.12    0.04
   3   6 -14    0.30    0.06
   2   6 -14    7.35    0.44
   1   6 -14    2.21    0.16
   0   6 -14    2.02    0.15
   5   5 -14    0.10    0.04
   4   5 -14    0.64    0.07
   3   5 -14    1.26    0.10
   2   5 -14    0.40    0.06
   1   5 -14    0.94    0.09
   0   5 -14    1.93    0.15
   6   4 -14    1.51    0.11
   5   4 -14    0.29    0.05
   4   4 -14    0.01    0.02
   3   4 -14    0.03    0.02
   2   4 -14    0.04    0.03
   1   4 -14    0.64    0.08
   0   4 -14    0.01    0.03
   5   3 -14    0.24    0.05
   4   3 -14    2.01    0.14
   3   3 -14    0.06    0.03
   2   3 -14    3.28    0.21
   1   3 -14    0.70    0.08
   0   3 -14    0.01    0.03
   5   2 -14    0.42    0.05
   4   2 -14    0.17    0.04
   3   2 -14    0.68    0.07
   2   2 -14    0.18    0.05
   1   2 -14    0.25    0.06
   4   1 -14    1.03    0.09
   3   1 -14    0.95    0.08
   2   1 -14    0.17    0.05
   0   0   0    0.00    0.00
;
_shelx_hkl_checksum     90864
_shelx_res_file
;
TITL aa
 a.res created by SHELXL-2016/4 at 10:19:04 on 21-Dec-2019
REM  Yadorkari-X generated
CELL 0.71069 7.9698 10.1104 11.5208 113.4608 105.6849 91.8054
ZERR 1.0 0.0005 0.0006 0.0007 0.0022 0.0025 0.0023
LATT 1
REM  SPGR P-1 triclinic
SFAC C H B O F Na
UNIT 28 38 2 4 10 2
SIZE 0.60 0.20 0.20
TEMP -150.0
L.S. 10
FMAP 2
PLAN -25
ACTA
CONF
WPDB -1
BOND$H
MERG 2
OMIT   4 -10   4
WGHT    0.081900    0.216900
FVAR       0.26165
NA1   6    0.553463   -0.033555   -0.157966    11.00000    0.02845    0.02988 =
         0.02104    0.01070    0.00969    0.00698
B1    3    0.551558   -0.201852   -0.020531    11.00000    0.03566    0.02519 =
         0.02169    0.01143    0.00799    0.00612
H1    2    0.412051   -0.193365   -0.021904    11.00000    0.04322
H2    2    0.559688   -0.243705   -0.120467    11.00000    0.05335
H3    2    0.638171   -0.091729    0.037289    11.00000    0.03675
C1    1    0.632094   -0.305708    0.049650    11.00000    0.02349    0.02151 =
         0.01917    0.00804    0.00624    0.00103
C2    1    0.715590   -0.422719   -0.004981    11.00000    0.02971    0.02404 =
         0.02287    0.00663    0.01303    0.00242
C3    1    0.788441   -0.507231    0.058605    11.00000    0.02594    0.02236 =
         0.03824    0.00933    0.01133    0.00580
C4    1    0.777753   -0.477959    0.183829    11.00000    0.02928    0.02740 =
         0.03318    0.01711   -0.00144    0.00037
C5    1    0.694393   -0.363603    0.242627    11.00000    0.03661    0.03119 =
         0.01773    0.01060    0.00373   -0.00105
C6    1    0.624996   -0.282592    0.175301    11.00000    0.02844    0.02184 =
         0.01844    0.00500    0.00843    0.00407
F1    5    0.729892   -0.459819   -0.127956    11.00000    0.05747    0.03670 =
         0.03209    0.01099    0.03039    0.01295
F2    5    0.867283   -0.619352   -0.000357    11.00000    0.04415    0.02951 =
         0.06667    0.01682    0.02775    0.01835
F3    5    0.847997   -0.556974    0.248880    11.00000    0.04804    0.03907 =
         0.05091    0.02979   -0.00544    0.00564
F4    5    0.682621   -0.333602    0.364916    11.00000    0.07264    0.05127 =
         0.02045    0.01838    0.01232    0.00765
F5    5    0.545021   -0.170080    0.238801    11.00000    0.04966    0.02993 =
         0.02640    0.00845    0.02078    0.01350
O1    4    0.833333   -0.035009   -0.169838    11.00000    0.03190    0.03433 =
         0.04023    0.01866    0.01890    0.01025
C7    1    0.919040    0.061851   -0.205813    11.00000    0.05322    0.03269 =
         0.05994    0.02257    0.03518    0.01280
AFIX  23
H4    2    1.016334    0.130984   -0.128474    11.00000   -1.20000
H5    2    0.834348    0.118300   -0.238397    11.00000   -1.20000
AFIX   0
C8    1    0.990496   -0.034735   -0.315515    11.00000    0.06216    0.03843 =
         0.04454    0.02324    0.03145    0.01706
AFIX  23
H6    2    0.911623   -0.050243   -0.404062    11.00000   -1.20000
H7    2    1.109827    0.009804   -0.303714    11.00000   -1.20000
AFIX   0
C9    1    0.996689   -0.177116   -0.301598    11.00000    0.05436    0.03375 =
         0.03904    0.01656    0.02655    0.01498
AFIX  23
H8    2    1.118106   -0.200710   -0.286654    11.00000   -1.20000
H9    2    0.917077   -0.258235   -0.382236    11.00000   -1.20000
AFIX   0
C10   1    0.935568   -0.151098   -0.181864    11.00000    0.04191    0.03670 =
         0.03436    0.01949    0.01699    0.01420
AFIX  23
H10   2    0.862781   -0.240318   -0.195466    11.00000   -1.20000
H11   2    1.037924   -0.122799   -0.100803    11.00000   -1.20000
AFIX   0
O2    4    0.407932   -0.180899   -0.379623    11.00000    0.04154    0.02654 =
         0.02115    0.00779    0.00345    0.00464
C11   1    0.340594   -0.152360   -0.494402    11.00000    0.04464    0.02984 =
         0.02512    0.01345    0.00980    0.00613
AFIX  23
H12   2    0.434473   -0.146717   -0.534402    11.00000   -1.20000
H13   2    0.292566   -0.059350   -0.470737    11.00000   -1.20000
AFIX   0
C12   1    0.195458   -0.280512   -0.590026    11.00000    0.04910    0.03140 =
         0.02587    0.00835    0.00013    0.00645
AFIX  23
H14   2    0.192110   -0.307211   -0.683241    11.00000   -1.20000
H15   2    0.078771   -0.257016   -0.580757    11.00000   -1.20000
AFIX   0
C13   1    0.244947   -0.403650   -0.549531    11.00000    0.05534    0.02880 =
         0.02876    0.00757    0.00456    0.00155
AFIX  23
H16   2    0.149650   -0.439183   -0.524004    11.00000   -1.20000
H17   2    0.267784   -0.486333   -0.623172    11.00000   -1.20000
AFIX   0
C14   1    0.410875   -0.335713   -0.431760    11.00000    0.05060    0.02716 =
         0.02799    0.01127    0.00770    0.01157
AFIX  23
H18   2    0.410810   -0.372273   -0.363810    11.00000   -1.20000
H19   2    0.517132   -0.358754   -0.460167    11.00000   -1.20000
AFIX   0
HKLF 4
REM  aa
REM R1 =  0.0469 for    3068 Fo > 4sig(Fo)  and  0.0506 for all    3471 data
REM    220 parameters refined using      0 restraints
END
WGHT      0.0829      0.2080
REM Highest difference peak  0.311,  deepest hole -0.450,  1-sigma level  0.063
Q1    1   0.7692 -0.4039  0.2262  11.00000  0.05    0.31
Q2    1   0.7172 -0.0387 -0.1401  11.00000  0.05    0.29
Q3    1   0.8852 -0.0580 -0.3623  11.00000  0.05    0.29
Q4    1   0.5852 -0.2589  0.0114  11.00000  0.05    0.27
Q5    1   0.5690 -0.3213  0.1000  11.00000  0.05    0.26
Q6    1   0.3290 -0.3802 -0.4966  11.00000  0.05    0.26
Q7    1   0.2804 -0.1642 -0.4002  11.00000  0.05    0.24
Q8    1   0.6720 -0.2663  0.1281  11.00000  0.05    0.24
Q9    1   0.3131 -0.4062 -0.5741  11.00000  0.05    0.24
Q10   1   0.6024 -0.4603 -0.1478  11.00000  0.05    0.24
Q11   1   1.0230 -0.2608 -0.3538  11.00000  0.05    0.24
Q12   1   0.8447 -0.4615  0.1372  11.00000  0.05    0.23
Q13   1   0.5512 -0.0906 -0.4690  11.00000  0.05    0.22
Q14   1   0.9684  0.0272 -0.2655  11.00000  0.05    0.22
Q15   1   0.4451 -0.0658 -0.2347  11.00000  0.05    0.21
Q16   1   0.6549 -0.0022 -0.0743  11.00000  0.05    0.21
Q17   1   0.9100 -0.5653  0.2001  11.00000  0.05    0.21
Q18   1   1.0558  0.0959 -0.0930  11.00000  0.05    0.21
Q19   1   0.4675 -0.2627 -0.1185  11.00000  0.05    0.21
Q20   1   1.0317 -0.0015 -0.3643  11.00000  0.05    0.21
Q21   1   0.7140 -0.3473  0.0423  11.00000  0.05    0.20
Q22   1   0.7089 -0.3036  0.2201  11.00000  0.05    0.20
Q23   1   0.2591 -0.2224 -0.5245  11.00000  0.05    0.20
Q24   1   0.4234 -0.0302 -0.1796  11.00000  0.05    0.20
Q25   1   0.7346 -0.0650 -0.2374  11.00000  0.05    0.20
;
_shelx_res_checksum     2593
