# Supplementary material for: Crystal structure of di-μ-tri­hydro­(penta­fluoro­phenyl)­borato-tetra­kis­(tetra­hydro­furan)­disodium
Source: Acta Crystallogr E Crystallogr Commun. 2020 Jan 7;76(Pt 2):145–7. doi: 10.1107/S2056989019017201 (PMC7001818; doi:10.1107/S2056989019017201)
Supplement: Supplementary file 2 [file e-76-00145-Isup3.hkl]

data_I                                                                          
_shelx_title ' aa'                                                              
_shelx_refln_list_code          4                                               
_shelx_F_calc_maximum      124.67                                               
_exptl_crystal_F_000       360.00                                               
_reflns_d_resolution_high  0.7722                                               
                                                                                
loop_                                                                           
 _space_group_symop_operation_xyz                                               
 'x, y, z'                                                                      
 '-x, -y, -z'                                                                   
                                                                                
_cell_length_a     7.9698                                                       
_cell_length_b    10.1104                                                       
_cell_length_c    11.5208                                                       
_cell_angle_alpha 113.461                                                       
_cell_angle_beta  105.685                                                       
_cell_angle_gamma  91.805                                                       
                                                                                
_shelx_F_squared_multiplier     1.000                                           
                                                                                
loop_                                                                           
 _refln_index_h                                                                 
 _refln_index_k                                                                 
 _refln_index_l                                                                 
 _refln_F_squared_calc                                                          
 _refln_F_squared_meas                                                          
 _refln_F_squared_sigma                                                         
 _refln_observed_status                                                         
   1   0   0        354.68        436.29        16.99 o                         
   2   0   0        197.40        235.38         9.19 o                         
   3   0   0         78.55         65.72         2.58 o                         
   4   0   0         47.85         40.58         2.19 o                         
   5   0   0         69.95         73.01         2.94 o                         
   6   0   0          1.60          2.15         0.66 o                         
   7   0   0        117.09        103.27         5.84 o                         
   8   0   0         21.07         21.37         2.70 o                         
   9   0   0          7.91          8.33         0.88 o                         
  -9   1   0         30.88         27.61         1.90 o                         
  -8   1   0        145.88        131.17         7.45 o                         
  -7   1   0         95.26         88.67         5.11 o                         
  -6   1   0         26.82         19.14         1.31 o                         
  -5   1   0        365.56        327.00        17.02 o                         
  -4   1   0        157.84        125.65         4.13 o                         
  -3   1   0          1.52          1.84         0.51 o                         
  -2   1   0       3232.60       2782.95       326.40 o                         
  -1   1   0         24.86         28.66         1.18 o                         
   0   1   0        353.25        354.38        19.57 o                         
   1   1   0         43.40         59.74         2.38 o                         
   2   1   0      15543.21      14395.27       565.61 o                         
   3   1   0          0.10          0.00         0.10 o                         
   4   1   0        306.83        276.05        10.79 o                         
   5   1   0          2.90          2.25         0.58 o                         
   6   1   0         30.99         26.49         1.18 o                         
   7   1   0         23.99         21.18         1.46 o                         
   8   1   0         19.71         19.72         1.31 o                         
   9   1   0          0.00          0.07         0.28 o                         
  -9   2   0         33.38         32.43         2.05 o                         
  -8   2   0          8.10          7.89         0.73 o                         
  -7   2   0        133.32        120.66         6.87 o                         
  -6   2   0         82.43         71.43         4.09 o                         
  -5   2   0          9.13         11.83         0.88 o                         
  -4   2   0        355.88        304.51        14.32 o                         
  -3   2   0          2.17          3.21         0.29 o                         
  -2   2   0        389.05        409.78        16.06 o                         
  -1   2   0       1233.57       1399.81        38.80 o                         
   0   2   0        461.11        467.88        25.86 o                         
   1   2   0       2219.67       2235.66       123.29 o                         
   2   2   0       5720.83       5445.48       213.68 o                         
   3   2   0       2430.63       2310.47        92.61 o                         
   4   2   0       2512.72       2335.16        91.00 o                         
   5   2   0        106.75         96.31         3.87 o                         
   6   2   0         18.11         20.93         1.24 o                         
   7   2   0          4.42          3.63         0.38 o                         
   8   2   0          5.87          6.14         0.88 o                         
  -9   3   0         52.43         47.62         2.92 o                         
  -8   3   0          5.32          4.82         0.58 o                         
  -7   3   0        125.32        106.20         5.99 o                         
  -6   3   0         28.02         33.01         2.05 o                         
  -5   3   0        127.64        120.51         6.72 o                         
  -4   3   0        455.92        431.06        23.81 o                         
  -3   3   0        248.97        203.77        28.34 o                         
  -2   3   0        514.99        535.16        17.06 o                         
  -1   3   0         11.21          7.22         0.57 o                         
   0   3   0          1.26          5.55         0.44 o                         
   1   3   0          8.91         11.10         0.73 o                         
   2   3   0        102.77         77.92         3.05 o                         
   3   3   0        388.15        390.68        15.24 o                         
   4   3   0        210.60        195.08         7.69 o                         
   5   3   0        289.75        284.29        11.15 o                         
   6   3   0         90.30        106.91         7.52 o                         
   7   3   0          3.20          1.31         0.73 o                         
  -9   4   0         34.12         26.73         1.75 o                         
  -8   4   0          0.29          0.15         0.29 o                         
  -7   4   0          3.86          3.65         0.58 o                         
  -6   4   0          2.32          1.61         0.44 o                         
  -5   4   0         58.60         47.62         2.78 o                         
  -4   4   0          2.50          3.32         1.39 o                         
  -3   4   0          2.49          2.72         0.29 o                         
  -2   4   0        241.60        308.15         9.89 o                         
  -1   4   0        406.74        459.98        14.70 o                         
   1   4   0        286.54        269.07        14.90 o                         
   2   4   0         32.71         37.26         1.54 o                         
   3   4   0        764.61        686.15        26.70 o                         
   4   4   0        195.10        184.49        10.37 o                         
   5   4   0        899.52        905.37        49.96 o                         
   6   4   0         17.78         16.65         1.31 o                         
   7   4   0         18.36         15.34         1.46 o                         
   8   4   0          3.64          7.45         1.17 o                         
  -9   5   0         19.98         17.82         1.31 o                         
  -8   5   0          4.40          4.53         0.58 o                         
  -7   5   0        186.88        167.25         9.35 o                         
  -6   5   0         10.32          8.62         0.73 o                         
  -4   5   0        169.27        181.06         7.46 o                         
  -3   5   0        101.18        119.61         4.00 o                         
  -2   5   0         52.09         59.26         2.05 o                         
  -1   5   0         67.29         88.30         2.97 o                         
   0   5   0        335.80        341.52        18.99 o                         
   1   5   0        174.13        168.28         9.49 o                         
   3   5   0        157.50        137.31         7.89 o                         
   4   5   0        183.87        175.43         9.93 o                         
   5   5   0         80.15         78.73         4.67 o                         
   6   5   0          0.00          0.58         0.29 o                         
   7   5   0        230.00        230.80        13.15 o                         
   8   5   0         17.30         15.19         1.61 o                         
  -9   6   0          7.08          6.87         0.73 o                         
  -8   6   0         33.44         32.57         2.05 o                         
  -7   6   0        277.46        250.66        14.02 o                         
  -6   6   0         52.05         47.33         2.78 o                         
  -5   6   0        142.50        140.52         7.89 o                         
  -4   6   0        234.53        247.67        10.14 o                         
  -3   6   0        115.26        124.14         6.14 o                         
  -2   6   0        239.41        270.96         9.47 o                         
  -1   6   0        567.48        592.69        19.00 o                         
   0   6   0        850.59        883.16        48.64 o                         
   1   6   0        255.15        228.31        12.85 o                         
   2   6   0         57.52         49.67         3.07 o                         
   3   6   0          4.29          7.16         0.73 o                         
   4   6   0        168.29        161.85         9.20 o                         
   5   6   0         27.25         30.53         2.19 o                         
   6   6   0         53.80         64.42         4.09 o                         
   7   6   0        147.45        146.66         8.62 o                         
  -8   7   0          0.77          1.46         0.44 o                         
  -7   7   0         27.56         31.55         2.05 o                         
  -6   7   0         40.08         42.07         2.63 o                         
  -5   7   0        123.11        120.56        16.58 o                         
  -4   7   0         85.81         91.07         4.04 o                         
  -3   7   0         15.86         17.46         1.03 o                         
  -2   7   0          0.03          0.66         0.38 o                         
  -1   7   0        286.10        296.89        11.97 o                         
   0   7   0         34.99         33.45         2.19 o                         
   1   7   0        260.38        256.94        14.46 o                         
   2   7   0          1.88          1.75         0.58 o                         
   3   7   0          8.87         10.81         1.02 o                         
   4   7   0          4.99          3.07         0.73 o                         
   5   7   0         23.75         23.96         1.90 o                         
   6   7   0         33.43         45.43         3.07 o                         
   7   7   0         13.56         19.28         1.75 o                         
  -8   8   0          7.73          6.87         0.73 o                         
  -7   8   0          0.23          0.00         0.29 o                         
  -6   8   0          0.69          1.17         0.44 o                         
  -5   8   0          1.44          3.05         0.42 o                         
  -4   8   0         91.89         90.57         6.72 o                         
  -3   8   0        193.05        177.19        11.25 o                         
  -2   8   0         95.79        100.06         6.87 o                         
  -1   8   0         25.01         20.63         1.22 o                         
   0   8   0        208.51        206.40        11.69 o                         
   1   8   0        130.69        129.42         7.45 o                         
   2   8   0         27.34         24.83         1.75 o                         
   3   8   0        264.09        254.46        14.46 o                         
   4   8   0         66.35         69.68         4.38 o                         
   5   8   0          6.50          6.14         1.02 o                         
   6   8   0          3.46          4.38         1.02 o                         
  -6   9   0          1.01          5.26         1.46 o                         
  -5   9   0          8.09          8.33         2.19 o                         
  -4   9   0         11.17         12.56         2.34 o                         
  -3   9   0         14.83         11.83         2.19 o                         
  -2   9   0          6.97          7.16         1.75 o                         
  -1   9   0         13.32         12.62         1.10 o                         
   0   9   0        221.28        221.49        10.66 o                         
   1   9   0         39.09         40.46         2.63 o                         
   2   9   0         40.49         37.25         2.48 o                         
   3   9   0          9.24          9.64         1.17 o                         
   4   9   0          8.53          9.20         1.17 o                         
   5   9   0         79.48         80.92         5.11 o                         
  -6  10   0         15.17         14.90         2.63 o                         
  -5  10   0          8.95         13.15         2.78 o                         
  -4  10   0          2.99          3.51         2.05 o                         
  -3  10   0          4.17          2.48         1.75 o                         
  -2  10   0          0.57         -0.15         0.88 o                         
  -1  10   0          5.97          6.87         1.75 o                         
   0  10   0         22.09         23.28         1.75 o                         
   1  10   0         31.83         33.74         2.34 o                         
   2  10   0         17.91         16.94         1.46 o                         
   3  10   0         12.93         15.63         1.61 o                         
   4  10   0          3.72          6.57         1.02 o                         
  -5  11   0          0.00          0.00         1.46 o                         
  -4  11   0         28.15         30.53         3.80 o                         
  -3  11   0         25.70         31.99         3.65 o                         
  -2  11   0         20.38         17.24         2.63 o                         
  -1  11   0          2.56          2.34         1.46 o                         
   0  11   0          0.06          0.15         0.88 o                         
   1  11   0         12.49         12.75         1.11 o                         
   2  11   0         26.42         30.24         2.34 o                         
   0 -12   1          4.61          4.67         1.75 o                         
   1 -12   1         74.36         82.68         6.57 o                         
   2 -12   1          1.04          0.44         1.17 o                         
   3 -12   1          4.49          3.65         2.19 o                         
  -3 -11   1         21.25         20.74         1.90 o                         
  -2 -11   1         33.03         31.06         1.89 o                         
  -1 -11   1         27.10         25.76         1.68 o                         
   0 -11   1          0.90          0.29         1.02 o                         
   1 -11   1          2.18          2.78         1.61 o                         
   2 -11   1          2.54          2.63         1.75 o                         
   3 -11   1         54.48         59.01         5.40 o                         
   4 -11   1         10.66          8.91         2.48 o                         
   5 -11   1          6.39          8.33         2.48 o                         
  -4 -10   1          7.66          9.49         1.17 o                         
  -3 -10   1         45.75         43.09         2.92 o                         
  -2 -10   1          0.00         -0.29         0.29 o                         
  -1 -10   1         91.16         98.40         4.45 o                         
   0 -10   1        206.96        208.12         8.71 o                         
   1 -10   1          7.45          8.47         1.75 o                         
   2 -10   1         41.53         39.29         3.80 o                         
   3 -10   1          3.26          1.02         1.17 o                         
   4 -10   1         40.70         43.82         4.53 o                         
   5 -10   1         40.29         41.05         4.53 o                         
  -5  -9   1          1.34          1.75         0.88 o                         
  -4  -9   1          1.90          1.90         0.73 o                         
  -3  -9   1          0.49          0.44         0.44 o                         
  -2  -9   1         47.49         49.23         3.21 o                         
  -1  -9   1          2.35          3.07         0.73 o                         
   0  -9   1         27.77         25.69         1.46 o                         
   1  -9   1          7.50         11.25         1.90 o                         
   2  -9   1        190.04        180.11        11.39 o                         
   3  -9   1          6.89          9.49         2.05 o                         
   4  -9   1         91.79        108.68         8.03 o                         
   5  -9   1          0.53          0.15         0.88 o                         
   7  -9   1         34.13         37.98         2.34 o                         
  -6  -8   1          0.30          0.73         0.44 o                         
  -5  -8   1          1.85          1.75         0.73 o                         
  -4  -8   1          9.44         11.25         1.17 o                         
  -3  -8   1          7.52          6.43         0.88 o                         
  -2  -8   1         23.81         25.86         1.90 o                         
  -1  -8   1          1.68          0.44         0.29 o                         
   0  -8   1        101.55         95.45         4.16 o                         
   1  -8   1        382.09        371.53        25.20 o                         
   2  -8   1         13.79         11.83         1.90 o                         
   3  -8   1        105.92        108.39         7.60 o                         
   4  -8   1         20.25         22.18         1.31 o                         
   5  -8   1         39.68         43.82         2.63 o                         
   6  -8   1         41.70         40.75         2.48 o                         
   7  -8   1         49.43         44.55         2.78 o                         
   8  -8   1         47.05         50.83         3.07 o                         
  -7  -7   1         88.38         85.60         5.40 o                         
  -6  -7   1          2.47          2.19         0.88 o                         
  -5  -7   1         34.68         34.91         2.48 o                         
  -4  -7   1         66.65         69.39         4.24 o                         
  -3  -7   1        133.39        134.83         7.74 o                         
  -2  -7   1         64.64         59.31         3.65 o                         
  -1  -7   1         67.20         71.28         4.24 o                         
   0  -7   1        235.68        252.73        10.16 o                         
   1  -7   1         49.71         45.95         2.18 o                         
   2  -7   1         26.09         24.97         1.03 o                         
   3  -7   1       1068.78       1100.62        43.17 o                         
   4  -7   1        168.42        182.29         7.59 o                         
   5  -7   1          0.00          0.15         0.26 o                         
   6  -7   1         48.69         48.93         2.92 o                         
   7  -7   1         70.20         63.54         3.80 o                         
   8  -7   1          9.56          8.91         0.88 o                         
  -8  -6   1          7.09          6.57         1.17 o                         
  -7  -6   1         58.69         51.13         3.51 o                         
  -6  -6   1         10.98          9.93         1.17 o                         
  -5  -6   1         16.48         14.17         1.31 o                         
  -4  -6   1        236.94        238.25        13.44 o                         
  -3  -6   1        327.11        295.22        16.51 o                         
  -2  -6   1        588.64        596.86        33.01 o                         
  -1  -6   1          1.02          2.05         0.44 o                         
   0  -6   1         11.79         10.06         1.17 o                         
   1  -6   1         10.31          6.63         0.39 o                         
   2  -6   1        121.09        185.37         7.28 o                         
   3  -6   1        135.65        158.01         6.57 o                         
   4  -6   1         40.74         40.24         6.65 o                         
   5  -6   1       1172.45       1072.18        59.01 o                         
   6  -6   1         14.32         14.32         1.02 o                         
   7  -6   1          1.30          0.88         0.29 o                         
   8  -6   1         17.19         17.82         1.31 o                         
   9  -6   1          0.05          0.00         0.29 o                         
  -8  -5   1        115.05        100.64         6.28 o                         
  -7  -5   1        216.79        210.20        12.12 o                         
  -6  -5   1        395.06        385.20        21.62 o                         
  -5  -5   1        243.43        247.45        14.02 o                         
  -4  -5   1          3.80          3.51         0.58 o                         
  -3  -5   1        177.63        163.02         9.20 o                         
  -2  -5   1        128.12        115.69         6.57 o                         
  -1  -5   1        579.34        550.85        30.38 o                         
   0  -5   1       1135.07       1159.17        37.05 o                         
   1  -5   1          0.19          0.56         0.16 o                         
   2  -5   1         73.94         66.01         2.31 o                         
   3  -5   1       1198.18       1276.19        49.94 o                         
   5  -5   1        180.92        164.92         9.20 o                         
   6  -5   1          5.46          5.70         0.58 o                         
   7  -5   1        555.96        499.72        27.61 o                         
   8  -5   1         23.65         19.72         1.46 o                         
   9  -5   1          3.32          4.82         0.73 o                         
  -8  -4   1          0.49          0.44         0.44 o                         
  -7  -4   1         20.56         17.67         1.46 o                         
  -6  -4   1        382.20        374.68        20.89 o                         
  -5  -4   1        409.35        413.97        23.08 o                         
  -4  -4   1        638.22        572.53        25.49 o                         
  -3  -4   1        321.55        332.75        13.44 o                         
  -2  -4   1        102.22        103.64         4.08 o                         
  -1  -4   1        449.55        496.43        19.67 o                         
   0  -4   1         12.08         10.23         0.46 o                         
   1  -4   1       6090.96       6563.06       383.78 o                         
   2  -4   1        908.95        851.60        33.36 o                         
   4  -4   1        132.42        131.03         7.30 o                         
   5  -4   1          1.60          1.46         0.29 o                         
   6  -4   1        181.85        171.34         9.64 o                         
   7  -4   1         49.00         49.52         2.92 o                         
   8  -4   1         96.36         87.35         5.11 o                         
   9  -4   1         92.73         88.37         5.11 o                         
  -7  -3   1         88.52         79.46         4.82 o                         
  -6  -3   1        109.98         97.35         3.98 o                         
  -5  -3   1         27.65         24.40         1.12 o                         
  -4  -3   1       3957.95       3825.03       231.38 o                         
  -3  -3   1        508.69        468.45        41.63 o                         
  -2  -3   1       1579.72       1645.14        77.14 o                         
  -1  -3   1        138.27        143.30         8.03 o                         
   0  -3   1        528.04        593.93        30.40 o                         
   1  -3   1         26.44         24.09         0.89 o                         
   2  -3   1        242.88        231.86        14.17 o                         
   3  -3   1       2687.56       2558.05       140.96 o                         
   4  -3   1        348.22        308.07        17.09 o                         
   5  -3   1         83.16         66.90         3.94 o                         
   6  -3   1         96.24         87.35         4.97 o                         
   7  -3   1          9.62         10.52         0.88 o                         
   8  -3   1         64.33         63.54         3.80 o                         
   9  -3   1         19.21         16.80         1.31 o                         
  -8  -2   1          9.54         10.52         0.88 o                         
  -7  -2   1          0.21          0.00         0.15 o                         
  -6  -2   1          1.12          1.43         0.26 o                         
  -5  -2   1        565.40        497.40        19.37 o                         
  -4  -2   1         88.31         95.97         5.26 o                         
  -3  -2   1        174.88        159.71        13.95 o                         
  -2  -2   1       4798.60       5488.88       301.93 o                         
  -1  -2   1        446.03        570.58        25.64 o                         
   0  -2   1       6144.79       6344.38       209.33 o                         
   1  -2   1        146.30        167.83         7.60 o                         
   2  -2   1        229.80        194.28        10.81 o                         
   3  -2   1        249.02        234.94         9.14 o                         
   4  -2   1         72.91         78.44         5.33 o                         
   5  -2   1        123.10        106.34         5.99 o                         
   6  -2   1          1.13          0.88         0.44 o                         
   7  -2   1         30.16         27.75         1.75 o                         
   8  -2   1        115.78        105.47         6.14 o                         
   9  -2   1          2.14          1.31         0.58 o                         
  -9  -1   1          1.12          0.63         0.58 o                         
  -8  -1   1         35.36         37.69         2.34 o                         
  -7  -1   1        229.85        209.76        11.69 o                         
  -6  -1   1        136.88        110.85         7.23 o                         
  -5  -1   1          1.64          1.66         0.51 o                         
  -4  -1   1          0.15          0.15         0.15 o                         
  -3  -1   1         70.34         83.15         5.77 o                         
  -2  -1   1      11814.43      11009.09       761.70 o                         
  -1  -1   1        333.56        317.85        21.98 o                         
   0  -1   1        623.72        659.61        33.69 o                         
   2  -1   1        174.00        204.76         6.52 o                         
   3  -1   1        422.56        376.96        14.67 o                         
   4  -1   1          4.68          2.34         0.21 o                         
   5  -1   1        424.93        405.03        12.99 o                         
   6  -1   1          8.41          9.46         0.64 o                         
   7  -1   1          6.13          5.84         0.58 o                         
   8  -1   1         17.07         16.36         1.17 o                         
   9  -1   1          0.06          0.15         0.29 o                         
 -10   0   1         30.66         33.74         2.19 o                         
  -9   0   1          0.52          1.02         0.44 o                         
  -8   0   1          0.84          0.97         0.38 o                         
  -7   0   1         46.46         42.03         2.63 o                         
  -6   0   1         30.77         31.92         3.29 o                         
  -5   0   1         98.99         85.05         8.40 o                         
  -4   0   1          6.87          2.92         0.29 o                         
  -3   0   1        704.64        604.23        73.69 o                         
  -2   0   1       1553.65       1383.95        63.98 o                         
  -1   0   1        180.80        163.34         5.17 o                         
   0   0   1        853.83        818.20        32.51 o                         
   1   0   1        601.88        585.55        31.41 o                         
   2   0   1       1774.50       1874.51        73.03 o                         
   3   0   1        362.59        345.89        13.53 o                         
   4   0   1         10.38         16.01         0.72 o                         
   5   0   1        404.75        376.32        14.67 o                         
   6   0   1          0.03          0.15         0.10 o                         
   7   0   1          0.86          0.29         0.29 o                         
   8   0   1          0.05          0.27         0.29 o                         
   9   0   1          0.19          0.29         0.29 o                         
 -10   1   1         21.54         22.35         1.61 o                         
  -9   1   1          0.02         -0.15         0.29 o                         
  -8   1   1         68.96         63.40         3.80 o                         
  -7   1   1          7.82          7.30         0.58 o                         
  -6   1   1         79.46         68.51         3.94 o                         
  -5   1   1          4.06          6.23         0.41 o                         
  -4   1   1        632.74        614.02        27.61 o                         
  -3   1   1        599.14        570.35        22.26 o                         
  -2   1   1         90.50        106.63         6.14 o                         
  -1   1   1       1327.16       1273.03        69.97 o                         
   0   1   1        103.95        132.21         5.48 o                         
   1   1   1      12859.22      12314.18       484.42 o                         
   2   1   1        208.07        171.67         6.71 o                         
   3   1   1        900.64        853.89        33.56 o                         
   4   1   1        482.38        389.08        15.18 o                         
   5   1   1         47.76         54.24         2.22 o                         
   6   1   1          5.77          7.05         0.46 o                         
   7   1   1         90.00         80.63         4.67 o                         
   8   1   1         10.79         11.98         1.02 o                         
 -10   2   1          0.47          0.44         0.29 o                         
  -9   2   1          7.62          4.38         0.58 o                         
  -8   2   1         16.34         13.88         1.02 o                         
  -7   2   1        154.61        140.67         7.89 o                         
  -6   2   1        567.37        499.28        27.61 o                         
  -5   2   1          2.88          4.97         0.44 o                         
  -4   2   1          2.17          1.46         0.29 o                         
  -3   2   1         57.43         50.11         2.20 o                         
  -2   2   1       2506.09       2516.41        98.53 o                         
  -1   2   1        282.73        296.91        17.60 o                         
   0   2   1        229.93        217.36         8.47 o                         
   1   2   1        615.27        577.61        24.32 o                         
   2   2   1        248.70        215.17         8.42 o                         
   3   2   1       4023.16       3994.67       155.50 o                         
   4   2   1         88.81         88.30         3.56 o                         
   5   2   1          2.79          3.70         0.35 o                         
   6   2   1         72.37         63.09         2.63 o                         
   7   2   1         13.78         12.48         0.70 o                         
 -10   3   1          0.28          0.15         0.29 o                         
  -9   3   1          0.85          0.58         0.29 o                         
  -8   3   1          8.36          6.72         0.73 o                         
  -7   3   1         30.58         25.56         1.61 o                         
  -6   3   1         82.23         76.10         4.38 o                         
  -5   3   1        240.42        236.06        13.15 o                         
  -4   3   1       2882.65       1639.53        91.15 o                         
  -3   3   1         38.91         28.79         1.40 o                         
  -2   3   1        300.05        325.76        10.46 o                         
  -1   3   1        123.36        110.63         4.34 o                         
   0   3   1        943.00        991.87        38.68 o                         
   1   3   1        235.96        250.27         9.76 o                         
   2   3   1        139.56        138.05         5.42 o                         
   3   3   1        103.36        114.34         4.60 o                         
   4   3   1        153.49        140.75         5.63 o                         
   5   3   1        363.26        330.73        12.96 o                         
   6   3   1         35.12         31.70         2.19 o                         
   7   3   1         23.64         31.55         2.19 o                         
  -9   4   1          3.78          3.65         0.58 o                         
  -8   4   1          5.75          4.97         0.58 o                         
  -7   4   1          3.98          3.36         0.58 o                         
  -6   4   1         87.64         85.31         4.97 o                         
  -5   4   1          0.10          1.39         0.51 o                         
  -4   4   1        581.70        622.38        24.58 o                         
  -3   4   1       1641.19       1815.76        57.91 o                         
  -2   4   1       1037.45       1053.39        33.84 o                         
  -1   4   1         76.03         68.22         2.74 o                         
   0   4   1       1277.63       1439.81        56.75 o                         
   2   4   1        183.71        184.08         7.23 o                         
   3   4   1         14.64         12.12         1.02 o                         
   4   4   1         61.14         58.14         3.51 o                         
   5   4   1         49.92         45.72         2.92 o                         
   6   4   1          7.88          8.62         1.02 o                         
   7   4   1         82.65         86.18         5.26 o                         
   8   4   1          0.53          0.15         0.44 o                         
  -9   5   1          7.79          5.99         0.73 o                         
  -8   5   1          0.11          0.15         0.29 o                         
  -7   5   1          0.18         -0.15         0.29 o                         
  -6   5   1        128.98        118.17         6.72 o                         
  -5   5   1         22.56         19.69         2.92 o                         
  -4   5   1        186.37        191.71         7.88 o                         
  -3   5   1        177.19        191.90         6.29 o                         
  -2   5   1        192.92        226.61         7.39 o                         
  -1   5   1       1090.35       1240.97        48.34 o                         
   0   5   1        607.73        611.03        33.74 o                         
   1   5   1         26.31         28.92         1.90 o                         
   2   5   1         40.12         41.49         2.63 o                         
   3   5   1         79.89         61.64         3.65 o                         
   4   5   1          0.06         -0.29         0.29 o                         
   5   5   1         16.15         15.34         1.31 o                         
   6   5   1          3.23          1.61         0.73 o                         
   7   5   1          3.86          5.55         1.02 o                         
  -9   6   1          3.52          3.51         0.58 o                         
  -8   6   1          1.30          1.90         0.58 o                         
  -7   6   1          4.50          2.63         0.58 o                         
  -5   6   1         44.75         46.57         2.30 o                         
  -4   6   1          0.10          0.31         0.14 o                         
  -3   6   1         31.86         27.77         1.37 o                         
  -2   6   1        102.20         91.53         3.15 o                         
  -1   6   1         26.84         24.10         1.61 o                         
   0   6   1        233.99        239.85        13.44 o                         
   1   6   1       1038.43       1044.72        57.55 o                         
   2   6   1        210.85        220.43        12.42 o                         
   3   6   1         86.00         84.87         4.97 o                         
   4   6   1        129.50        127.81         7.45 o                         
   5   6   1         90.16         89.69         5.40 o                         
   6   6   1          8.23          6.87         1.02 o                         
   7   6   1         39.77         42.07         2.92 o                         
  -8   7   1         11.96         11.83         1.02 o                         
  -7   7   1         28.54         28.48         1.90 o                         
  -6   7   1         61.59         57.55         3.36 o                         
  -5   7   1         35.23         37.75         1.99 o                         
  -4   7   1         72.12         82.19         3.68 o                         
  -3   7   1        232.77        226.85        13.88 o                         
  -2   7   1         31.39         35.41         1.81 o                         
  -1   7   1         19.36         18.99         1.31 o                         
   0   7   1        356.37        329.54        18.41 o                         
   1   7   1        334.60        333.78        18.70 o                         
   2   7   1         21.18         20.89         1.61 o                         
   3   7   1         26.64         25.86         1.90 o                         
   4   7   1          6.04          6.14         0.88 o                         
   5   7   1         74.58         74.64         4.67 o                         
   6   7   1          0.00         -0.15         0.44 o                         
  -8   8   1         20.38         23.08         1.61 o                         
  -7   8   1          7.73          8.18         0.88 o                         
  -6   8   1          1.36          2.24         0.66 o                         
  -5   8   1          2.95          3.80         1.90 o                         
  -4   8   1        147.77        158.64        10.52 o                         
  -3   8   1          0.31          0.15         0.88 o                         
  -2   8   1        119.00        122.26         8.18 o                         
  -1   8   1         94.39         87.39         3.93 o                         
   0   8   1          7.64          8.03         0.88 o                         
   1   8   1         52.88         51.86         3.21 o                         
   2   8   1          5.33          5.26         0.88 o                         
   3   8   1         61.69         57.41         3.65 o                         
   4   8   1          0.03         -0.15         0.29 o                         
   5   8   1         30.51         30.82         2.34 o                         
  -6   9   1          0.03          0.73         1.17 o                         
  -5   9   1         13.95         15.78         2.92 o                         
  -4   9   1          8.81          5.70         1.90 o                         
  -3   9   1         28.58         26.15         3.07 o                         
  -2   9   1        154.03        154.11        10.08 o                         
  -1   9   1         24.90         22.24         1.35 o                         
   0   9   1         72.38         64.86         3.94 o                         
   1   9   1         15.72         17.67         1.46 o                         
   2   9   1          0.15          0.44         0.29 o                         
   3   9   1         24.27         24.54         1.90 o                         
   4   9   1         18.96         16.80         1.61 o                         
  -6  10   1         20.66         27.02         3.94 o                         
  -5  10   1          4.89          4.24         2.19 o                         
  -4  10   1         37.95         44.26         4.53 o                         
  -3  10   1         61.09         60.33         5.26 o                         
  -2  10   1          0.27          0.44         1.02 o                         
  -1  10   1          0.07          0.58         0.88 o                         
   0  10   1         25.09         26.02         1.59 o                         
   1  10   1          0.39          0.44         0.44 o                         
   2  10   1          2.93          2.48         0.88 o                         
   3  10   1         41.24         47.18         3.21 o                         
  -4  11   1          2.95          4.53         2.19 o                         
  -3  11   1          7.95          8.33         2.19 o                         
  -2  11   1         21.62         21.91         2.92 o                         
  -1  11   1          0.65         -0.29         0.88 o                         
   0  11   1          9.51          9.64         2.05 o                         
   1  11   1         24.78         30.53         2.34 o                         
  -1 -12   2         10.30         10.08         2.05 o                         
   0 -12   2          5.18          4.38         1.75 o                         
   1 -12   2          4.99          4.67         1.75 o                         
   2 -12   2          0.27          0.15         1.17 o                         
   3 -12   2         33.64         41.05         4.67 o                         
   4 -12   2          6.49          8.91         2.78 o                         
  -3 -11   2        165.09        167.98         7.36 o                         
  -2 -11   2        129.10        120.82         6.06 o                         
  -1 -11   2         33.58         31.60         1.92 o                         
   0 -11   2         12.08         11.54         2.05 o                         
   1 -11   2         15.86         17.97         2.63 o                         
   2 -11   2          6.22          4.82         1.75 o                         
   3 -11   2          1.28          2.48         1.75 o                         
   4 -11   2          1.77          1.46         1.46 o                         
   5 -11   2          2.17          4.24         1.46 o                         
  -5 -10   2          0.76          0.44         0.44 o                         
  -4 -10   2          0.12          0.15         0.29 o                         
  -3 -10   2          5.02          5.40         0.88 o                         
  -2 -10   2         13.17         12.80         1.11 o                         
  -1 -10   2        393.18        408.00        16.52 o                         
   0 -10   2        480.07        455.33        18.37 o                         
   1 -10   2        233.60        229.63        14.17 o                         
   2 -10   2          9.43          7.60         2.05 o                         
   3 -10   2         64.83         60.04         5.26 o                         
   4 -10   2         14.20         11.98         2.48 o                         
  -6  -9   2          9.00         11.83         1.46 o                         
  -5  -9   2          0.65          0.15         0.44 o                         
  -4  -9   2          0.24         -0.15         0.29 o                         
  -3  -9   2          0.00         -0.15         0.29 o                         
  -2  -9   2         71.74         64.71         4.09 o                         
  -1  -9   2         52.57         55.75         2.70 o                         
   0  -9   2        183.21        171.91         7.26 o                         
   1  -9   2       1180.19       1083.58        60.91 o                         
   2  -9   2        420.65        407.40        23.96 o                         
   3  -9   2         60.41         64.27         5.26 o                         
   4  -9   2          3.92          5.11         1.75 o                         
   5  -9   2          6.88          5.40         1.31 o                         
   6  -9   2         37.56         38.71         2.34 o                         
   7  -9   2          0.01         -0.15         0.29 o                         
  -7  -8   2         11.26         11.83         1.46 o                         
  -6  -8   2          0.87          2.05         0.88 o                         
  -5  -8   2          0.68          0.58         0.44 o                         
  -4  -8   2         17.01         17.53         1.61 o                         
  -3  -8   2        174.02        167.84         9.64 o                         
  -2  -8   2         73.77         68.65         4.24 o                         
  -1  -8   2         55.13         52.86         2.56 o                         
   0  -8   2        184.11        182.81         8.33 o                         
   1  -8   2        183.64        180.64         7.52 o                         
   2  -8   2         16.59         16.36         2.19 o                         
   3  -8   2       1389.62       1452.89        57.06 o                         
   4  -8   2          0.22          0.29         0.88 o                         
   5  -8   2         38.10         31.99         2.05 o                         
   6  -8   2          8.78          9.35         0.88 o                         
   7  -8   2         10.42          8.76         0.88 o                         
   8  -8   2          3.53          2.92         0.58 o                         
  -7  -7   2         32.14         26.00         2.19 o                         
  -6  -7   2          0.97          2.05         0.88 o                         
  -5  -7   2          2.81          1.46         0.73 o                         
  -4  -7   2          0.86          0.15         0.29 o                         
  -3  -7   2         13.50         13.15         1.17 o                         
  -2  -7   2        365.30        368.69        20.60 o                         
  -1  -7   2        150.77        144.81         7.08 o                         
   0  -7   2          5.15          2.23         0.45 o                         
   1  -7   2          3.71          3.44         0.47 o                         
   2  -7   2        151.65        154.30         6.50 o                         
   3  -7   2        128.10        121.91         5.26 o                         
   4  -7   2        142.80         67.05         5.26 o                         
   5  -7   2        780.40        742.64        40.90 o                         
   6  -7   2          6.22          3.65         0.58 o                         
   7  -7   2         29.87         29.21         1.90 o                         
   8  -7   2          9.35          8.47         0.88 o                         
  -8  -6   2         51.94         40.75         3.07 o                         
  -7  -6   2         10.04          8.91         1.17 o                         
  -6  -6   2         30.98         31.55         2.34 o                         
  -5  -6   2          0.67          0.58         0.29 o                         
  -4  -6   2        449.47        415.14        23.23 o                         
  -3  -6   2          3.19          4.38         0.73 o                         
  -2  -6   2          1.45          3.36         0.58 o                         
  -1  -6   2        130.64        151.90         6.38 o                         
   0  -6   2        106.93        108.53         5.34 o                         
   1  -6   2       1611.08       1654.17        67.01 o                         
   2  -6   2         24.07         18.15         1.54 o                         
   3  -6   2        562.42        600.95        33.16 o                         
   5  -6   2        233.49        234.59        13.15 o                         
   6  -6   2        197.79        197.35        11.10 o                         
   7  -6   2         36.90         34.18         2.19 o                         
   8  -6   2         74.05         71.58         4.24 o                         
   9  -6   2          0.15          0.15         0.29 o                         
  -8  -5   2         13.91         10.23         1.31 o                         
  -7  -5   2         56.96         47.77         3.21 o                         
  -6  -5   2         25.35         19.43         1.61 o                         
  -5  -5   2          4.62          4.82         0.88 o                         
  -4  -5   2        459.39        449.18        24.98 o                         
  -3  -5   2        257.52        268.40        10.53 o                         
  -2  -5   2        204.79        211.29         8.31 o                         
  -1  -5   2        362.29        387.70        15.13 o                         
   0  -5   2        373.34        397.70        12.79 o                         
   1  -5   2        100.30        137.37         5.61 o                         
   2  -5   2         18.66         21.85         0.85 o                         
   3  -5   2        272.62        245.70        13.58 o                         
   4  -5   2        562.43        528.35        29.21 o                         
   5  -5   2         12.19         15.78         1.17 o                         
   6  -5   2        462.65        462.47        25.56 o                         
   7  -5   2        123.80        112.92         6.43 o                         
   8  -5   2         12.09         13.73         1.17 o                         
   9  -5   2          0.03         -0.15         0.29 o                         
  -8  -4   2          2.10          3.36         1.02 o                         
  -7  -4   2         53.90         39.59         2.78 o                         
  -6  -4   2        195.19        158.64         9.20 o                         
  -5  -4   2         22.25         19.48         0.91 o                         
  -4  -4   2         32.86         22.53         1.02 o                         
  -3  -4   2         86.30         95.11         3.24 o                         
  -2  -4   2        205.78        222.67         8.73 o                         
  -1  -4   2        326.16        389.46        15.18 o                         
   0  -4   2        108.47        117.07         4.43 o                         
   1  -4   2        290.89        227.71         8.88 o                         
   2  -4   2          9.48          6.96         0.80 o                         
   3  -4   2         10.01         13.88         1.02 o                         
   4  -4   2        484.84        443.19        24.54 o                         
   5  -4   2         36.91         33.30         2.05 o                         
   6  -4   2        487.74        431.65        23.96 o                         
   7  -4   2         24.85         21.77         1.46 o                         
   8  -4   2        380.96        375.56        20.89 o                         
   9  -4   2          4.67          4.24         0.73 o                         
  -8  -3   2          0.16          1.90         0.88 o                         
  -7  -3   2        166.82        145.14        20.89 o                         
  -6  -3   2        175.01        145.36        12.27 o                         
  -5  -3   2         47.11         43.94         3.07 o                         
  -4  -3   2        328.82        322.59        12.65 o                         
  -3  -3   2        186.21        162.25         6.40 o                         
  -2  -3   2         10.97         18.71         0.81 o                         
  -1  -3   2         47.87         50.34         1.84 o                         
   0  -3   2       1113.43       1175.71        46.17 o                         
   1  -3   2        476.60        481.40        18.70 o                         
   2  -3   2        123.73        117.15         6.57 o                         
   3  -3   2        160.42        113.76         6.21 o                         
   4  -3   2        132.40        119.63         6.72 o                         
   5  -3   2         15.13          9.49         0.73 o                         
   6  -3   2         10.91          8.33         0.73 o                         
   7  -3   2         18.73         21.33         1.46 o                         
   8  -3   2        141.28        148.41         8.47 o                         
   9  -3   2         10.20          9.64         0.88 o                         
  -9  -2   2          7.10          8.33         0.73 o                         
  -8  -2   2          1.14          1.75         0.44 o                         
  -7  -2   2         39.86         28.49         3.65 o                         
  -6  -2   2         94.72         83.25         8.18 o                         
  -5  -2   2         13.93          9.21         1.02 o                         
  -4  -2   2        116.07         91.76         3.75 o                         
  -3  -2   2        102.82         96.23         7.01 o                         
  -2  -2   2          2.64          2.42         0.58 o                         
  -1  -2   2          3.52          2.26         0.29 o                         
   0  -2   2       1987.59       2078.57        80.82 o                         
   1  -2   2        426.90        405.21        22.35 o                         
   2  -2   2        505.26        504.98        27.90 o                         
   3  -2   2        201.60        189.38         7.44 o                         
   4  -2   2        194.50        184.79         7.28 o                         
   5  -2   2         33.19         27.61         1.75 o                         
   6  -2   2          5.33          7.45         0.73 o                         
   7  -2   2        181.82        174.41         9.79 o                         
   8  -2   2          0.47          0.44         0.29 o                         
   9  -2   2         29.95         33.74         2.19 o                         
 -10  -1   2          0.47          0.15         0.29 o                         
  -9  -1   2          0.02          0.06         0.27 o                         
  -8  -1   2        132.92        127.08         7.16 o                         
  -7  -1   2         15.05         15.19         1.02 o                         
  -6  -1   2         64.69         58.43         5.40 o                         
  -5  -1   2         44.88         44.22         3.36 o                         
  -4  -1   2        668.13        557.66        40.39 o                         
  -3  -1   2        779.82        647.19        26.29 o                         
  -2  -1   2       1556.16       1503.39        58.57 o                         
  -1  -1   2       2862.54       3053.82       173.54 o                         
   0  -1   2       2204.12       2181.91       125.33 o                         
   1  -1   2       2097.26       2287.52       126.06 o                         
   2  -1   2       2106.82       2138.28        83.25 o                         
   3  -1   2        664.36        629.14        24.48 o                         
   4  -1   2        940.45        897.43        34.91 o                         
   5  -1   2        373.36        372.13        14.56 o                         
   6  -1   2         69.39         58.80         2.66 o                         
   7  -1   2         59.13         59.62         2.74 o                         
   8  -1   2          0.05          0.00         0.29 o                         
   9  -1   2          5.76          6.14         0.73 o                         
 -10   0   2          0.03         -0.15         0.29 o                         
  -9   0   2         11.21          8.91         0.88 o                         
  -8   0   2        143.83        131.47         7.45 o                         
  -7   0   2          3.00          2.65         0.41 o                         
  -6   0   2        660.11        648.53        20.74 o                         
  -5   0   2         88.73         95.20         3.20 o                         
  -4   0   2        130.18        123.29         8.98 o                         
  -3   0   2       1187.44       1163.54        38.37 o                         
  -2   0   2       3637.35       3487.20       125.05 o                         
  -1   0   2         43.06         54.34         3.07 o                         
   0   0   2        363.79        381.40        21.18 o                         
   1   0   2       2117.57       2266.34       124.89 o                         
   2   0   2         10.04         12.29         0.62 o                         
   3   0   2        174.53        172.37         6.82 o                         
   4   0   2          6.35         11.76         0.62 o                         
   5   0   2         81.80         82.07         3.31 o                         
   6   0   2        125.17        127.32         5.11 o                         
   7   0   2         56.54         55.36         3.36 o                         
   8   0   2          2.77          2.98         0.54 o                         
   9   0   2          8.60          8.18         0.88 o                         
 -10   1   2          0.02          0.15         0.29 o                         
  -9   1   2          8.92          7.74         0.73 o                         
  -8   1   2          6.76          6.43         0.73 o                         
  -7   1   2          1.42          1.46         0.44 o                         
  -6   1   2         62.34         68.95         3.94 o                         
  -5   1   2        213.57        212.25         8.37 o                         
  -4   1   2       2002.27       2125.37        82.74 o                         
  -3   1   2        843.49        849.33        35.24 o                         
  -2   1   2        894.63        909.96        47.47 o                         
  -1   1   2       1440.79       1598.63        87.94 o                         
   0   1   2       1777.54       1733.31        99.18 o                         
   1   1   2        278.51        318.94        12.45 o                         
   2   1   2        101.05         76.91         3.10 o                         
   3   1   2         66.51         71.51         2.89 o                         
   4   1   2         12.40          9.50         0.52 o                         
   5   1   2         22.49         25.05         1.14 o                         
   6   1   2          1.71          1.58         0.35 o                         
   7   1   2          8.29          9.93         0.88 o                         
   8   1   2         63.01         59.16         3.51 o                         
 -10   2   2         14.36         15.78         1.17 o                         
  -9   2   2          1.70          1.75         0.44 o                         
  -8   2   2         38.23         35.79         2.19 o                         
  -7   2   2          8.75          8.91         0.73 o                         
  -5   2   2        143.96        158.93         8.91 o                         
  -4   2   2        269.26        164.63         9.64 o                         
  -3   2   2        666.79        617.66        24.22 o                         
  -2   2   2         20.22         20.89         1.17 o                         
  -1   2   2        316.66        335.53        18.55 o                         
   0   2   2         11.85         11.47         0.52 o                         
   1   2   2        179.87        186.72         7.33 o                         
   2   2   2        777.53        772.41        30.06 o                         
   3   2   2        423.51        440.58        17.20 o                         
   4   2   2        247.36        254.64        10.02 o                         
   5   2   2         34.26         36.43         1.60 o                         
   6   2   2         13.19         13.52         0.77 o                         
   7   2   2          0.89          0.00         0.29 o                         
 -10   3   2          2.71          1.90         0.58 o                         
  -9   3   2         12.46         10.81         0.88 o                         
  -8   3   2          9.28          8.03         0.73 o                         
  -7   3   2         27.45         23.81         1.61 o                         
  -6   3   2          8.16          7.30         0.73 o                         
  -5   3   2          0.06          0.29         0.14 o                         
  -4   3   2         94.27        106.78         4.47 o                         
  -3   3   2        213.10        278.34        11.05 o                         
  -2   3   2        457.61        530.54        29.21 o                         
  -1   3   2        581.03        626.91        24.43 o                         
   0   3   2        121.55        123.96         4.91 o                         
   1   3   2        317.83        336.69        13.17 o                         
   2   3   2         37.59         38.90         1.60 o                         
   3   3   2         68.71         59.54         2.43 o                         
   4   3   2         15.27         16.07         0.77 o                         
   5   3   2          5.54          7.01         0.88 o                         
   6   3   2         20.00         19.43         1.46 o                         
   7   3   2         45.43         52.44         3.36 o                         
  -9   4   2          0.13          0.00         0.29 o                         
  -8   4   2         23.48         22.79         1.61 o                         
  -7   4   2        117.49        110.14         6.28 o                         
  -6   4   2        199.80        199.39        11.10 o                         
  -5   4   2         17.67         21.48         1.90 o                         
  -4   4   2        187.99        201.33         8.20 o                         
  -3   4   2        558.45        683.83        21.90 o                         
  -2   4   2         38.50         38.68         1.60 o                         
  -1   4   2         16.16         28.28         1.24 o                         
   0   4   2        549.32        541.05        21.02 o                         
   1   4   2        225.85        224.65         8.83 o                         
   2   4   2          4.81          5.40         0.58 o                         
   3   4   2         70.27         67.34         3.94 o                         
   4   4   2         17.30         16.21         1.31 o                         
   5   4   2        102.17         99.91         5.84 o                         
   6   4   2          0.01          0.29         0.29 o                         
   7   4   2         15.59         16.65         1.46 o                         
  -9   5   2          5.76          3.94         0.58 o                         
  -8   5   2         16.55         18.11         1.31 o                         
  -7   5   2         29.40         28.19         1.90 o                         
  -6   5   2         20.74          6.72         1.46 o                         
  -5   5   2        287.07        305.65        12.37 o                         
  -4   5   2        232.67        255.77        10.32 o                         
  -3   5   2       1041.34       1152.37        36.74 o                         
  -2   5   2        128.03        143.58         5.63 o                         
  -1   5   2       1762.17       2098.45       146.51 o                         
   0   5   2        341.01        372.05        20.60 o                         
   1   5   2         30.37         37.83         2.34 o                         
   2   5   2         16.42         15.78         1.17 o                         
   3   5   2         20.11         18.99         1.46 o                         
   4   5   2         10.21         10.52         1.02 o                         
   5   5   2         31.65         31.11         2.19 o                         
   6   5   2          0.54          0.00         0.29 o                         
   7   5   2         23.67         29.65         2.19 o                         
  -9   6   2         47.45         47.18         2.92 o                         
  -8   6   2          0.18          0.44         0.29 o                         
  -7   6   2         50.19         49.96         3.07 o                         
  -6   6   2         21.68         22.31         4.02 o                         
  -5   6   2         88.12         89.95         4.04 o                         
  -4   6   2          0.97          0.42         0.14 o                         
  -3   6   2        202.77        219.89         8.96 o                         
  -2   6   2        548.49        574.07        31.70 o                         
  -1   6   2        105.55         91.44         5.26 o                         
   0   6   2         82.43         92.17         5.40 o                         
   1   6   2        109.66        114.81         6.57 o                         
   2   6   2         36.26         33.45         2.19 o                         
   3   6   2          0.00         -0.15         0.29 o                         
   4   6   2         26.77         27.90         2.05 o                         
   5   6   2          8.70          8.33         1.02 o                         
   6   6   2          4.61          4.09         0.88 o                         
  -8   7   2         24.82         31.26         2.05 o                         
  -6   7   2          3.15          5.97         1.24 o                         
  -5   7   2          3.73          3.10         0.55 o                         
  -4   7   2         65.67         58.87         4.67 o                         
  -3   7   2        105.45        100.35         6.87 o                         
  -2   7   2        133.05        138.81         5.91 o                         
  -1   7   2          0.19          0.00         0.15 o                         
   0   7   2         32.37         36.08         2.34 o                         
   1   7   2         28.72         25.56         1.75 o                         
   2   7   2        194.26        193.11        10.96 o                         
   3   7   2        249.29        261.62        14.75 o                         
   4   7   2          6.52          7.01         1.02 o                         
   5   7   2          6.44          6.57         1.02 o                         
   6   7   2          0.03         -0.15         0.44 o                         
  -8   8   2         87.39        106.05         6.14 o                         
  -7   8   2          3.81          8.33         1.46 o                         
  -6   8   2         57.29         60.77         5.55 o                         
  -5   8   2         55.75         64.13         5.40 o                         
  -4   8   2         39.25         35.79         3.65 o                         
  -3   8   2         23.09         17.38         2.34 o                         
  -2   8   2          5.27          5.55         1.61 o                         
  -1   8   2          8.07          6.87         0.73 o                         
   0   8   2          7.92          7.01         0.88 o                         
   1   8   2        276.15        274.33        15.48 o                         
   2   8   2          0.03          0.29         0.29 o                         
   3   8   2         51.46         53.32         3.51 o                         
   4   8   2         62.21         60.04         3.94 o                         
   5   8   2          6.14          4.82         1.02 o                         
  -7   9   2         22.41         17.09         2.63 o                         
  -6   9   2          8.76          8.03         2.48 o                         
  -5   9   2          0.09         -0.44         1.02 o                         
  -4   9   2         32.36         38.13         3.94 o                         
  -3   9   2          9.93         11.10         2.05 o                         
  -2   9   2         41.79         40.02         3.80 o                         
  -1   9   2         13.75         10.52         1.02 o                         
   0   9   2         40.57         38.27         2.63 o                         
   1   9   2          4.77          6.72         1.02 o                         
   2   9   2         11.30         11.98         1.31 o                         
   3   9   2         64.04         71.87         4.53 o                         
  -6  10   2         21.61         33.74         4.38 o                         
  -5  10   2         21.09         25.71         3.65 o                         
  -4  10   2          8.58          7.74         2.19 o                         
  -3  10   2         17.84         16.21         2.63 o                         
  -2  10   2          7.92          6.28         1.75 o                         
  -1  10   2         17.55         18.41         2.48 o                         
   0  10   2          9.37          9.79         1.17 o                         
   1  10   2         23.52         25.42         2.05 o                         
   2  10   2          6.56          8.03         1.17 o                         
  -3  11   2          1.16          1.02         1.31 o                         
  -2  11   2         31.73         32.57         3.65 o                         
  -1  11   2          2.73          3.21         1.61 o                         
  -2 -12   3         31.74         29.91         2.19 o                         
  -1 -12   3        118.00        118.61         8.33 o                         
   0 -12   3         14.81         14.75         2.48 o                         
   1 -12   3         31.21         36.08         3.94 o                         
   2 -12   3          8.88          7.45         2.34 o                         
   3 -12   3          0.01          5.84         2.19 o                         
   4 -12   3          1.32          4.67         1.75 o                         
  -4 -11   3          0.14          0.00         0.29 o                         
  -3 -11   3         46.01         39.15         2.92 o                         
  -2 -11   3          7.84          6.20         0.88 o                         
  -1 -11   3        341.09        310.42        23.01 o                         
   0 -11   3          6.33          5.84         1.90 o                         
   1 -11   3        161.56        154.11        10.37 o                         
   2 -11   3          0.03          0.15         1.17 o                         
   3 -11   3         26.56         26.88         3.51 o                         
   4 -11   3          3.00          4.38         1.61 o                         
   5 -11   3         13.75          9.35         1.46 o                         
  -5 -10   3         14.75         14.02         1.46 o                         
  -4 -10   3          8.87          8.76         1.17 o                         
  -3 -10   3          1.20          1.75         0.62 o                         
  -2 -10   3         43.30         42.82         2.28 o                         
  -1 -10   3        143.38        124.59         8.25 o                         
   0 -10   3         22.75         18.38         1.35 o                         
   1 -10   3        183.65        189.02        11.98 o                         
   2 -10   3          1.94          3.65         1.75 o                         
   3 -10   3         45.55         46.16         4.53 o                         
   4 -10   3          2.08          2.05         1.17 o                         
  -6  -9   3          5.16          7.01         1.17 o                         
  -5  -9   3          2.33          3.51         0.88 o                         
  -4  -9   3          8.13          7.01         1.02 o                         
  -3  -9   3         23.39         23.23         1.90 o                         
  -2  -9   3          1.09          0.84         0.28 o                         
  -1  -9   3         42.50         38.28         2.34 o                         
   0  -9   3        133.14        135.75         7.50 o                         
   1  -9   3        492.29        491.51        20.19 o                         
   2  -9   3        353.10        320.74        13.63 o                         
   3  -9   3         24.95         28.81         2.14 o                         
   4  -9   3         22.66         10.96         2.05 o                         
   5  -9   3         41.40         44.11         2.63 o                         
   6  -9   3         19.06         20.16         1.46 o                         
   7  -9   3         39.78         40.46         2.63 o                         
  -7  -8   3          3.48          4.24         1.17 o                         
  -6  -8   3          0.06          0.58         0.44 o                         
  -5  -8   3         44.54         33.74         2.48 o                         
  -4  -8   3         92.70         77.71         4.82 o                         
  -3  -8   3         76.59         69.39         4.38 o                         
  -2  -8   3         26.07         23.61         1.47 o                         
  -1  -8   3          9.69         12.75         0.88 o                         
   0  -8   3         80.44         70.80         6.57 o                         
   1  -8   3          0.07          0.19         0.27 o                         
   2  -8   3        315.22        331.00        19.72 o                         
   3  -8   3       1114.32        997.66       140.45 o                         
   5  -8   3         66.75         57.11         3.36 o                         
   6  -8   3          6.58          6.14         0.73 o                         
   7  -8   3          0.05          0.00         0.29 o                         
   8  -8   3          1.97          1.02         0.44 o                         
  -8  -7   3          1.61          2.34         1.02 o                         
  -7  -7   3          6.73          5.99         1.17 o                         
  -6  -7   3         94.21         72.74         4.67 o                         
  -5  -7   3        131.79        111.75         6.72 o                         
  -4  -7   3         95.94         79.61         4.97 o                         
  -3  -7   3         67.27         63.25         3.94 o                         
  -2  -7   3         10.32          7.43         0.80 o                         
  -1  -7   3         77.36         84.87         7.60 o                         
   0  -7   3          2.93          1.49         0.40 o                         
   1  -7   3        917.69        884.30        52.17 o                         
   2  -7   3         17.22         14.72         0.90 o                         
   3  -7   3         28.59         23.08         1.46 o                         
   4  -7   3       1080.68       1095.26        60.33 o                         
   5  -7   3        108.75        107.51         6.14 o                         
   6  -7   3        105.48        102.40         5.84 o                         
   7  -7   3          0.15          0.29         0.29 o                         
   8  -7   3          4.89          5.84         0.73 o                         
  -8  -6   3          0.00          0.58         0.58 o                         
  -7  -6   3         40.41         31.11         2.48 o                         
  -6  -6   3        121.27         84.87         5.26 o                         
  -5  -6   3          1.98          2.05         0.73 o                         
  -4  -6   3        388.36        341.81        19.28 o                         
  -3  -6   3        245.09        217.21        12.42 o                         
  -2  -6   3         45.84         56.82         3.51 o                         
  -1  -6   3        174.84        212.32        10.17 o                         
   0  -6   3        274.86        282.79        17.73 o                         
   1  -6   3         64.70         81.15         2.82 o                         
   2  -6   3         13.23         12.78         0.74 o                         
   3  -6   3        204.83        185.22        10.37 o                         
   4  -6   3          1.69          1.02         0.44 o                         
   5  -6   3         58.78         50.98         3.07 o                         
   6  -6   3        351.02        347.36        19.28 o                         
   7  -6   3         40.26         43.68         2.78 o                         
   8  -6   3          0.55          0.44         0.29 o                         
  -9  -5   3          6.95          7.30         1.46 o                         
  -8  -5   3          0.24          0.15         0.44 o                         
  -7  -5   3         27.69         19.28         1.61 o                         
  -6  -5   3         88.66         67.19         4.24 o                         
  -5  -5   3         10.87          7.16         0.88 o                         
  -4  -5   3         39.11         27.75         1.86 o                         
  -3  -5   3        162.93        136.56        10.96 o                         
  -2  -5   3        520.82        505.56        46.96 o                         
  -1  -5   3       2240.39       2392.24       162.85 o                         
   0  -5   3          0.28          1.17         0.29 o                         
   1  -5   3        167.82        198.40         6.48 o                         
   2  -5   3        545.65        592.13        31.70 o                         
   3  -5   3        483.03        501.62        27.75 o                         
   4  -5   3        276.37        260.45        14.46 o                         
   5  -5   3         28.61         22.35         1.46 o                         
   6  -5   3          4.99          5.40         0.73 o                         
   7  -5   3         61.24         64.42         3.94 o                         
   8  -5   3        102.51         98.16         5.70 o                         
  -8  -4   3          2.27          4.38         1.17 o                         
  -7  -4   3          0.03          0.73         0.44 o                         
  -6  -4   3         19.82         19.14         2.56 o                         
  -5  -4   3          5.84          3.59         0.95 o                         
  -4  -4   3        208.68        190.06        21.62 o                         
  -3  -4   3        199.17        173.43        17.46 o                         
  -2  -4   3        155.42        154.62        16.21 o                         
  -1  -4   3       1392.08       1417.93        84.56 o                         
   0  -4   3       1176.07       1318.00        42.25 o                         
   1  -4   3       1323.20       1515.56        59.08 o                         
   2  -4   3        107.13        112.77         6.43 o                         
   3  -4   3          1.92          0.29         0.15 o                         
   4  -4   3        240.91        215.46        11.98 o                         
   5  -4   3          1.38          1.31         0.44 o                         
   6  -4   3         48.42         54.34         3.21 o                         
   7  -4   3         68.97         61.21         3.65 o                         
   8  -4   3          3.58          4.24         0.73 o                         
   9  -4   3          7.49          8.33         0.88 o                         
  -8  -3   3          1.56          2.40         0.39 o                         
  -7  -3   3         28.74         25.50         2.92 o                         
  -5  -3   3        257.15        228.97        13.72 o                         
  -4  -3   3         76.76         69.07         7.96 o                         
  -3  -3   3        725.53        655.73        36.08 o                         
  -2  -3   3         41.00         49.20         2.24 o                         
  -1  -3   3        234.32        250.74         8.08 o                         
   0  -3   3        179.91        185.57         7.23 o                         
   1  -3   3        563.78        646.23        35.79 o                         
   2  -3   3       2033.30       2101.13       115.98 o                         
   3  -3   3        690.48        715.47        39.44 o                         
   4  -3   3        245.93        282.72        11.10 o                         
   5  -3   3        249.94        258.55        14.46 o                         
   6  -3   3          7.67          7.74         0.73 o                         
   7  -3   3        189.00        187.85        10.66 o                         
   8  -3   3         10.51         10.08         1.02 o                         
   9  -3   3          8.15          8.18         0.88 o                         
 -10  -2   3          4.10          2.92         0.73 o                         
  -9  -2   3          5.73          5.70         0.73 o                         
  -8  -2   3        185.26        188.29        10.52 o                         
  -7  -2   3         75.56         71.52         2.99 o                         
  -6  -2   3          0.67          0.44         0.13 o                         
  -5  -2   3         13.03         12.37         0.80 o                         
  -4  -2   3        121.61        108.86         4.39 o                         
  -3  -2   3          1.90          0.97         0.15 o                         
  -2  -2   3        450.77        489.59        19.11 o                         
  -1  -2   3        576.34        561.58        21.85 o                         
   0  -2   3        261.79        268.92        14.75 o                         
   1  -2   3        206.18        217.80        12.12 o                         
   2  -2   3        873.82        971.39        53.90 o                         
   3  -2   3          4.26          3.87         0.31 o                         
   4  -2   3        119.13        126.51         5.01 o                         
   5  -2   3         17.32         16.65         1.17 o                         
   6  -2   3         47.46         48.35         2.92 o                         
   7  -2   3          9.77          9.79         0.88 o                         
   8  -2   3          3.86          3.51         0.58 o                         
   9  -2   3          8.12          8.47         0.88 o                         
 -10  -1   3         23.08         28.78         1.90 o                         
  -9  -1   3          0.69          0.88         0.29 o                         
  -8  -1   3          6.02          7.00         0.66 o                         
  -7  -1   3          0.04         -0.15         0.22 o                         
  -6  -1   3        112.91        107.54         6.65 o                         
  -5  -1   3        135.70        136.98         9.42 o                         
  -4  -1   3         35.15         34.68         1.46 o                         
  -3  -1   3       1963.97       1870.66        72.87 o                         
  -2  -1   3        303.92        316.25        12.29 o                         
  -1  -1   3       3279.00       3316.76       188.73 o                         
   0  -1   3        596.28        561.18        21.95 o                         
   1  -1   3         15.49         12.27         0.88 o                         
   2  -1   3        218.74        263.08        14.61 o                         
   3  -1   3        100.59         95.56         3.82 o                         
   4  -1   3        942.23       1012.73        39.35 o                         
   5  -1   3          1.56          3.16         0.31 o                         
   6  -1   3        183.41        183.32        10.37 o                         
   7  -1   3          5.73          5.62         0.64 o                         
   8  -1   3         27.68         27.02         1.90 o                         
   9  -1   3          2.15          2.34         0.58 o                         
 -10   0   3         24.88         27.75         1.90 o                         
  -9   0   3         16.32         16.36         1.17 o                         
  -8   0   3         62.13         64.86         3.80 o                         
  -7   0   3        185.51        188.00        10.52 o                         
  -6   0   3         74.68         80.18         3.25 o                         
  -5   0   3         87.23         78.30         4.53 o                         
  -4   0   3        322.37        308.63        12.08 o                         
  -3   0   3          4.45          3.57         0.53 o                         
  -2   0   3        555.08        631.48        34.91 o                         
  -1   0   3       1280.48       1431.23        78.88 o                         
   0   0   3        299.79        287.91        15.92 o                         
   1   0   3         14.66         14.46         0.88 o                         
   2   0   3        201.42        189.75         7.44 o                         
   3   0   3        705.37        825.89        32.12 o                         
   4   0   3         19.23         27.26         1.61 o                         
   5   0   3         36.00         34.99         1.55 o                         
   6   0   3        269.12        282.51        15.78 o                         
   7   0   3          0.24          0.15         0.29 o                         
   8   0   3         11.67         11.80         1.31 o                         
 -10   1   3         28.17         29.65         1.90 o                         
  -9   1   3          4.14          3.36         0.58 o                         
  -8   1   3         23.92         21.77         1.46 o                         
  -7   1   3          6.49          7.16         0.73 o                         
  -6   1   3         61.46         53.46         3.07 o                         
  -5   1   3        194.25        203.63        11.25 o                         
  -4   1   3        557.31        259.72        14.75 o                         
  -3   1   3        399.94        394.27        15.49 o                         
  -2   1   3       3563.38       3442.82       196.32 o                         
  -1   1   3        235.76        254.17        14.02 o                         
   0   1   3       1486.82       1571.76        86.62 o                         
   1   1   3       3197.23       3610.76       140.58 o                         
   2   1   3         22.51         20.82         0.93 o                         
   3   1   3        321.30        348.24        13.63 o                         
   4   1   3         29.05         37.84         1.65 o                         
   5   1   3         30.60         35.58         1.60 o                         
   6   1   3          8.39          9.52         0.67 o                         
   7   1   3        116.26        119.05         6.87 o                         
 -10   2   3         84.67         86.62         5.11 o                         
  -9   2   3          3.27          2.05         0.58 o                         
  -8   2   3        120.79        107.36         6.14 o                         
  -6   2   3          1.31          2.34         0.44 o                         
  -4   2   3        117.81        130.91         5.36 o                         
  -3   2   3        925.85       1001.98        39.95 o                         
  -2   2   3         34.05         34.91         2.05 o                         
  -1   2   3        969.42       1142.88        62.96 o                         
   0   2   3       3014.66       3346.64       130.25 o                         
   1   2   3        154.57        183.62         7.23 o                         
   2   2   3         21.24         16.38         0.77 o                         
   3   2   3        443.95        448.73        17.56 o                         
   4   2   3          8.67          6.12         0.46 o                         
   5   2   3         24.56         27.20         1.29 o                         
   6   2   3         12.77         12.42         1.17 o                         
 -10   3   3          2.53          2.63         0.58 o                         
  -9   3   3         50.79         51.27         3.21 o                         
  -8   3   3         54.86         55.65         3.36 o                         
  -7   3   3         78.26         82.68         4.82 o                         
  -6   3   3        558.16        553.04        30.53 o                         
  -5   3   3        202.17        195.85         7.99 o                         
  -4   3   3        137.35        152.93         6.23 o                         
  -3   3   3         10.29         20.37         1.08 o                         
  -2   3   3        191.84        179.09         9.93 o                         
  -1   3   3         18.95         31.40         1.29 o                         
   0   3   3          0.48          0.29         0.15 o                         
   1   3   3        549.16        583.42        22.78 o                         
   2   3   3        124.92        116.71         4.70 o                         
   3   3   3        238.05        256.07        10.96 o                         
   4   3   3        152.08        158.34         9.06 o                         
   5   3   3         13.73         11.83         1.17 o                         
   6   3   3         12.12         13.00         1.17 o                         
   7   3   3          0.02          0.15         0.29 o                         
  -9   4   3          0.73          0.44         0.29 o                         
  -8   4   3          0.14         -0.29         0.29 o                         
  -7   4   3        359.10        378.77        21.03 o                         
  -6   4   3         31.58         12.27         1.75 o                         
  -5   4   3         13.81         15.56         1.01 o                         
  -4   4   3        805.40        835.97        32.79 o                         
  -3   4   3        362.24        393.30        12.67 o                         
  -2   4   3         45.90         47.78         1.96 o                         
  -1   4   3         88.90        120.22         6.87 o                         
   0   4   3         66.56         64.40         2.63 o                         
   1   4   3        235.30        231.82        13.00 o                         
   2   4   3          0.31          0.29         0.29 o                         
   3   4   3         44.67         45.72         2.92 o                         
   4   4   3          1.14          0.73         0.29 o                         
   5   4   3         11.66         12.85         1.17 o                         
   6   4   3         35.01         34.18         2.34 o                         
   7   4   3          0.67          0.88         0.44 o                         
  -9   5   3          0.47          0.15         0.29 o                         
  -8   5   3          3.45          2.78         0.58 o                         
  -7   5   3         40.64         40.32         2.48 o                         
  -6   5   3          0.09          0.24         0.28 o                         
  -5   5   3         70.86         92.41         4.07 o                         
  -4   5   3          0.16          0.32         0.14 o                         
  -3   5   3          4.37          5.38         0.34 o                         
  -2   5   3        392.56        389.36        15.24 o                         
  -1   5   3         27.43         40.61         2.48 o                         
   0   5   3        242.02        232.11        13.00 o                         
   1   5   3          7.70          4.67         0.58 o                         
   2   5   3          5.21          3.65         0.58 o                         
   3   5   3         33.00         30.24         2.05 o                         
   4   5   3        102.50         98.45         5.84 o                         
   5   5   3          0.47          0.29         0.29 o                         
   6   5   3          1.38          1.46         0.73 o                         
  -9   6   3          1.86          2.05         0.58 o                         
  -8   6   3          6.06          6.57         0.73 o                         
  -7   6   3          2.40          3.58         1.10 o                         
  -6   6   3          2.27          7.12         0.68 o                         
  -5   6   3        300.88        337.75        13.66 o                         
  -4   6   3        418.45        457.51        18.27 o                         
  -3   6   3          0.36          1.15         0.40 o                         
  -2   6   3          9.58         13.44         1.02 o                         
  -1   6   3         47.65         51.71         3.21 o                         
   0   6   3         78.63         89.69         5.26 o                         
   1   6   3        225.96        217.36        12.27 o                         
   2   6   3          5.70          6.14         0.88 o                         
   3   6   3        109.37        113.35         6.72 o                         
   4   6   3          6.20          5.40         0.88 o                         
   5   6   3          3.99          5.11         0.88 o                         
   6   6   3          2.38          3.36         0.88 o                         
  -8   7   3          1.04          1.02         0.44 o                         
  -7   7   3          8.03         10.13         0.88 o                         
  -6   7   3        120.96        145.22         6.31 o                         
  -5   7   3        141.02        150.75        10.08 o                         
  -4   7   3         19.48         25.42         2.78 o                         
  -3   7   3         81.89         76.98         5.70 o                         
  -2   7   3         14.68         15.34         1.17 o                         
  -1   7   3        184.09        190.92        10.81 o                         
   0   7   3        244.13        261.76        14.75 o                         
   1   7   3         92.05         93.49         5.55 o                         
   2   7   3         66.74         65.88         4.09 o                         
   3   7   3          6.84          5.84         0.88 o                         
   4   7   3          1.28          1.46         0.73 o                         
   5   7   3          3.89          4.09         1.02 o                         
  -7   8   3         58.93         57.85         5.40 o                         
  -6   8   3          9.77         15.63         2.92 o                         
  -5   8   3          6.07          9.49         2.34 o                         
  -4   8   3        189.97        196.76        12.56 o                         
  -3   8   3        290.31        263.52        16.07 o                         
  -2   8   3        116.38        111.75         7.60 o                         
  -1   8   3         65.16         72.16         4.38 o                         
   0   8   3          5.92          6.87         0.88 o                         
   1   8   3         37.54         38.56         2.63 o                         
   2   8   3          4.41          4.09         0.88 o                         
   3   8   3         12.62         12.27         1.31 o                         
   4   8   3         41.65         41.05         2.92 o                         
  -6   9   3         26.30         26.88         3.80 o                         
  -5   9   3         87.25         96.85         7.45 o                         
  -4   9   3         15.27         17.24         2.63 o                         
  -3   9   3          1.92          1.75         1.46 o                         
  -2   9   3         70.80         63.69         5.11 o                         
  -1   9   3        167.33        174.85        10.08 o                         
   0   9   3          0.48          1.46         0.73 o                         
   1   9   3         18.47         20.89         1.75 o                         
   2   9   3          1.80          2.63         0.88 o                         
   3   9   3          0.04         -0.15         0.44 o                         
  -5  10   3         12.75         10.37         2.48 o                         
  -4  10   3          3.00          3.07         1.75 o                         
  -3  10   3          5.92          5.55         1.90 o                         
  -2  10   3          0.23          0.44         1.02 o                         
  -1  10   3          0.42          1.75         1.31 o                         
   0  10   3        155.13        166.23         9.64 o                         
   1  10   3         59.66         70.41         4.53 o                         
  -3 -12   4         58.26         47.33         3.36 o                         
  -2 -12   4         11.95         10.81         1.13 o                         
  -1 -12   4         24.75         25.71         3.07 o                         
   0 -12   4          2.10          1.61         1.31 o                         
   1 -12   4          0.32          1.17         1.31 o                         
   2 -12   4          3.53          4.67         2.05 o                         
   3 -12   4          6.57          7.30         2.19 o                         
   4 -12   4         72.37         30.53         3.65 o                         
  -4 -11   4          3.38          3.21         0.88 o                         
  -3 -11   4          1.07          0.44         0.44 o                         
  -2 -11   4          0.02         -0.07         0.28 o                         
  -1 -11   4         67.72         64.26         4.75 o                         
   0 -11   4         22.57         20.16         2.78 o                         
   1 -11   4         22.30         22.20         2.92 o                         
   2 -11   4          5.13          5.11         2.05 o                         
   3 -11   4         42.94         29.80         3.65 o                         
   4 -11   4         36.52         16.51         2.34 o                         
  -5 -10   4          0.93          2.05         1.02 o                         
  -4 -10   4          0.15          0.29         0.44 o                         
  -3 -10   4        130.66         99.62         6.14 o                         
  -2 -10   4          2.39          2.01         0.64 o                         
  -1 -10   4          2.28          1.71         0.59 o                         
   0 -10   4        178.60        158.03         9.15 o                         
   1 -10   4          0.94          0.17         0.87 o                         
   2 -10   4         14.32          9.93         2.34 o                         
   3 -10   4         43.41         27.17         3.36 o                         
  -6  -9   4          2.97          3.65         1.02 o                         
  -5  -9   4        200.89        154.55         9.20 o                         
  -4  -9   4        106.27         83.12         5.26 o                         
  -3  -9   4         31.98         24.10         2.12 o                         
  -2  -9   4         12.49         10.33         0.89 o                         
  -1  -9   4        312.96        280.67        28.70 o                         
   0  -9   4        118.08        112.02         9.20 o                         
   1  -9   4        138.82        133.80         8.91 o                         
   2  -9   4         19.78         21.33         2.78 o                         
   3  -9   4         49.50         23.08         2.92 o                         
   4  -9   4         53.88         48.64         2.92 o                         
   5  -9   4          0.84          0.29         0.29 o                         
   6  -9   4         16.35         16.36         1.31 o                         
   7  -9   4         24.87         24.83         1.75 o                         
  -7  -8   4          5.36          3.94         1.17 o                         
  -6  -8   4          0.85          1.02         0.44 o                         
  -5  -8   4          7.78          7.16         1.17 o                         
  -4  -8   4          0.75          1.75         0.73 o                         
  -3  -8   4        490.91        486.88        26.86 o                         
  -2  -8   4         34.94         35.50         2.70 o                         
  -1  -8   4         15.90         14.77         1.24 o                         
   0  -8   4          0.80          1.79         0.53 o                         
   1  -8   4          4.00          4.30         0.54 o                         
   2  -8   4         20.56         19.74         2.63 o                         
   4  -8   4         11.07         14.17         1.17 o                         
   5  -8   4         39.41         35.79         2.34 o                         
   6  -8   4          0.07          0.58         0.29 o                         
   7  -8   4          0.81          0.58         0.29 o                         
  -8  -7   4          7.53          7.60         1.46 o                         
  -7  -7   4          4.71          3.51         1.02 o                         
  -6  -7   4          2.74          1.02         0.44 o                         
  -5  -7   4          6.11          3.80         1.02 o                         
  -4  -7   4        218.19        183.28        18.84 o                         
  -3  -7   4          9.47         13.96         1.90 o                         
  -2  -7   4          0.06         -0.19         0.26 o                         
  -1  -7   4        319.89        346.75        22.93 o                         
   0  -7   4         52.84         54.11         1.66 o                         
   1  -7   4          2.34          2.23         0.35 o                         
   2  -7   4          0.18          0.03         0.14 o                         
   3  -7   4        346.68        326.33        18.11 o                         
   4  -7   4          2.37          2.34         0.58 o                         
   5  -7   4         15.81         14.32         1.17 o                         
   6  -7   4         52.64         50.98         3.21 o                         
   7  -7   4         14.12         15.92         1.31 o                         
   8  -7   4         14.50         14.61         1.31 o                         
  -8  -6   4          2.19          2.48         1.02 o                         
  -7  -6   4         44.88         35.93         2.63 o                         
  -6  -6   4          1.09          0.44         0.44 o                         
  -5  -6   4          0.09          0.23         0.40 o                         
  -3  -6   4        415.62        406.70        57.26 o                         
  -2  -6   4        797.60        840.42        44.68 o                         
  -1  -6   4          0.16          0.29         0.21 o                         
   0  -6   4        396.58        455.95        14.70 o                         
   1  -6   4        141.26        149.62        10.15 o                         
   2  -6   4         64.58         83.44         4.60 o                         
   3  -6   4         64.07         64.42         3.80 o                         
   4  -6   4        200.29        195.15        10.96 o                         
   5  -6   4         60.43         67.63         4.09 o                         
   6  -6   4         10.00         10.96         1.02 o                         
   7  -6   4          9.95          9.49         0.88 o                         
   8  -6   4         13.25         15.05         1.31 o                         
  -9  -5   4          2.38          4.53         1.31 o                         
  -8  -5   4          7.14          7.45         1.17 o                         
  -7  -5   4          0.45          0.00         0.44 o                         
  -6  -5   4         30.23         22.93         1.90 o                         
  -5  -5   4          1.57          0.47         0.24 o                         
  -4  -5   4         78.49         80.44        10.66 o                         
  -3  -5   4        448.09        508.34        28.34 o                         
  -2  -5   4        210.28        206.77         6.72 o                         
  -1  -5   4        638.12        723.61        23.08 o                         
   0  -5   4       1072.49       1191.76        37.98 o                         
   1  -5   4          9.04          7.83         0.41 o                         
   2  -5   4        160.80        193.84        10.81 o                         
   3  -5   4          3.81          3.65         0.58 o                         
   4  -5   4        185.11        189.60        10.66 o                         
   5  -5   4        126.64        121.83         7.01 o                         
   6  -5   4          6.65          5.70         0.73 o                         
   7  -5   4         60.07         62.08         3.80 o                         
   8  -5   4          0.27          0.29         0.29 o                         
  -8  -4   4          0.00          2.92         1.02 o                         
  -7  -4   4        110.44        109.12         7.96 o                         
  -6  -4   4         22.43         22.22         1.24 o                         
  -5  -4   4        196.49        171.78        12.20 o                         
  -4  -4   4          4.00          4.13         0.38 o                         
  -3  -4   4       1096.91       1088.23        34.66 o                         
  -2  -4   4        330.98        310.12         9.95 o                         
  -1  -4   4        358.81        394.10        12.62 o                         
   0  -4   4       4202.17       4667.33       181.58 o                         
   1  -4   4        878.90        908.14        49.96 o                         
   2  -4   4       1119.58       1204.09        66.46 o                         
   3  -4   4          4.42          0.58         0.29 o                         
   4  -4   4         66.37         78.59         4.67 o                         
   5  -4   4        240.23        230.80        13.00 o                         
   6  -4   4          0.67          0.58         0.29 o                         
   7  -4   4         36.79         38.13         2.48 o                         
   8  -4   4          7.10          7.45         0.88 o                         
  -9  -3   4         15.37         15.78         1.17 o                         
  -8  -3   4        139.37        152.50         6.15 o                         
  -7  -3   4         54.72         59.60         2.58 o                         
  -6  -3   4        108.27        107.53         4.33 o                         
  -5  -3   4         45.43         47.00         2.06 o                         
  -4  -3   4          2.90          1.14         0.22 o                         
  -3  -3   4        819.54        915.86        29.15 o                         
  -2  -3   4         10.79          7.16         0.73 o                         
  -1  -3   4       2421.90       2389.52        93.06 o                         
   0  -3   4        889.60        958.02        37.34 o                         
   1  -3   4        193.36        175.43         9.79 o                         
   2  -3   4       1386.33       1510.99        83.70 o                         
   3  -3   4         52.41         36.37         2.34 o                         
   4  -3   4         66.59         67.24         2.79 o                         
   5  -3   4          0.06          0.00         0.29 o                         
   6  -3   4         97.64        104.44         6.14 o                         
   7  -3   4          1.23          1.17         0.58 o                         
   8  -3   4         23.75         26.15         1.90 o                         
 -10  -2   4         25.25         27.17         1.90 o                         
  -9  -2   4         26.69         28.21         1.61 o                         
  -8  -2   4         14.96         17.53         1.31 o                         
  -7  -2   4          4.57          3.05         0.38 o                         
  -6  -2   4        368.34        394.42        24.25 o                         
  -5  -2   4          0.04          0.29         0.13 o                         
  -4  -2   4        164.17        160.68         6.35 o                         
  -3  -2   4        148.31        146.95         5.78 o                         
  -2  -2   4         32.44         39.48         2.12 o                         
  -1  -2   4        140.01        133.80         7.45 o                         
   0  -2   4         16.60         18.11         0.83 o                         
   1  -2   4       1581.29       1517.71        83.99 o                         
   2  -2   4         16.32         21.47         1.46 o                         
   3  -2   4        989.44       1102.72        50.83 o                         
   4  -2   4       1230.07       1365.54        53.14 o                         
   5  -2   4         37.55         36.08         2.34 o                         
   6  -2   4         18.10         17.38         1.31 o                         
   7  -2   4          0.55          0.15         0.29 o                         
   8  -2   4         33.36         38.27         2.48 o                         
 -10  -1   4         29.03         34.04         2.19 o                         
  -9  -1   4         57.07         56.82         3.36 o                         
  -8  -1   4          7.15          4.67         0.58 o                         
  -7  -1   4        170.26        172.42         5.73 o                         
  -6  -1   4          5.91          8.84         0.52 o                         
  -5  -1   4        393.00        377.52        14.77 o                         
  -4  -1   4       2776.89       2753.27       107.21 o                         
  -3  -1   4         43.88         47.50         1.60 o                         
  -2  -1   4         38.27         44.11         2.48 o                         
  -1  -1   4          7.63          7.45         0.44 o                         
   0  -1   4        123.45        125.33         7.01 o                         
   1  -1   4          7.31          6.72         0.58 o                         
   2  -1   4        234.18        251.54        14.02 o                         
   3  -1   4       1302.23       1375.03        53.45 o                         
   4  -1   4          0.44          0.10         0.15 o                         
   5  -1   4        186.65        214.16         8.47 o                         
   6  -1   4         15.71         17.97         1.31 o                         
   7  -1   4         12.86         13.61         1.02 o                         
   8  -1   4         10.51         12.56         1.17 o                         
 -10   0   4          4.38          4.82         0.73 o                         
  -9   0   4         14.74         14.32         1.17 o                         
  -8   0   4         49.23         45.28         2.78 o                         
  -7   0   4         12.93         13.88         1.02 o                         
  -6   0   4        137.01        126.37         5.06 o                         
  -5   0   4        248.12        256.95        10.12 o                         
  -4   0   4         69.02         59.94         2.43 o                         
  -3   0   4        526.59        461.89        25.56 o                         
  -2   0   4        402.17        386.80        21.33 o                         
  -1   0   4        160.40        182.88        10.08 o                         
   0   0   4         64.54         55.80         3.21 o                         
   1   0   4       1227.94       1238.42        68.36 o                         
   2   0   4        304.98        299.61        11.78 o                         
   3   0   4         53.59         57.33         2.38 o                         
   4   0   4         74.50         78.93         3.25 o                         
   5   0   4         43.76         42.29         1.86 o                         
   6   0   4         40.96         46.45         2.92 o                         
   7   0   4         31.88         36.66         2.34 o                         
   8   0   4          0.10         -0.27         0.27 o                         
 -10   1   4          0.01          0.15         0.29 o                         
  -9   1   4         10.16         11.10         1.02 o                         
  -8   1   4          2.33          1.75         0.44 o                         
  -7   1   4        136.51        143.30         8.03 o                         
  -6   1   4          0.00          0.00         0.15 o                         
  -4   1   4         19.51         26.03         1.23 o                         
  -3   1   4        106.87         84.87         4.82 o                         
  -2   1   4        977.60       1064.15        58.87 o                         
  -1   1   4       1297.85       1355.57        74.79 o                         
   0   1   4        373.70        386.07        21.33 o                         
   1   1   4          0.00          2.24         0.51 o                         
   2   1   4        147.20        164.24         6.51 o                         
   3   1   4        530.23        529.39        20.66 o                         
   4   1   4         15.62         14.25         0.77 o                         
   5   1   4         80.31         80.05         3.31 o                         
   6   1   4         25.30         25.13         1.24 o                         
 -10   2   4         31.00         30.24         2.05 o                         
  -9   2   4          0.10          0.15         0.29 o                         
  -8   2   4          1.77          0.73         0.29 o                         
  -7   2   4        195.03        197.20        11.10 o                         
  -6   2   4          2.51          1.46         0.44 o                         
  -5   2   4         36.78         33.69         1.61 o                         
  -4   2   4         96.20        106.01         4.38 o                         
  -3   2   4         66.55         53.76         3.07 o                         
  -2   2   4        188.76        201.44        11.10 o                         
  -1   2   4        368.14        355.54        19.57 o                         
   0   2   4         12.68         12.42         0.73 o                         
   1   2   4        156.99        154.18         6.09 o                         
   2   2   4        699.00        739.80        28.82 o                         
   3   2   4          0.87          1.02         0.31 o                         
   4   2   4         42.49         41.03         1.81 o                         
   5   2   4         18.55         23.23         1.75 o                         
   6   2   4          5.42          3.65         0.73 o                         
 -10   3   4          3.93          3.94         0.73 o                         
  -9   3   4        160.43        161.27         9.20 o                         
  -8   3   4         48.12         49.08         3.07 o                         
  -7   3   4          9.97         10.81         0.88 o                         
  -6   3   4         77.08         81.36         4.67 o                         
  -5   3   4          0.32          0.06         0.15 o                         
  -4   3   4        263.77        286.82        11.46 o                         
  -3   3   4        127.20        145.49         8.18 o                         
  -2   3   4        269.37        316.98        17.53 o                         
  -1   3   4        437.68        439.10        24.10 o                         
   0   3   4        106.61        106.06         4.23 o                         
   1   3   4        737.22        761.25        29.59 o                         
   2   3   4          9.18          5.29         0.46 o                         
   3   3   4         76.14         77.86         4.67 o                         
   4   3   4        392.37        407.25        22.79 o                         
   5   3   4          4.32          5.40         0.73 o                         
   6   3   4         35.53         37.25         2.48 o                         
   7   3   4         17.91         23.96         1.90 o                         
  -9   4   4         41.26         41.63         2.63 o                         
  -8   4   4          0.32          0.44         0.29 o                         
  -7   4   4        116.14        132.93         7.60 o                         
  -6   4   4        157.28        171.50        13.73 o                         
  -5   4   4          0.20         -0.07         0.22 o                         
  -4   4   4        584.57        649.50        25.61 o                         
  -3   4   4        400.43        420.99        23.23 o                         
  -2   4   4        502.12        565.20        22.05 o                         
  -1   4   4        206.55        243.43         9.55 o                         
   0   4   4         39.72         49.45         2.06 o                         
   1   4   4         16.00         22.20         1.61 o                         
   2   4   4         90.11         95.09         5.55 o                         
   3   4   4        113.13        109.85         6.43 o                         
   4   4   4         83.15         78.88         4.82 o                         
   5   4   4        135.87        145.78         8.47 o                         
   6   4   4         53.31         61.35         3.94 o                         
  -9   5   4          2.47          2.92         0.73 o                         
  -8   5   4         17.45         17.09         1.31 o                         
  -7   5   4        178.64        191.21        10.81 o                         
  -6   5   4        253.51        315.91        12.83 o                         
  -5   5   4        519.34        539.58        21.42 o                         
  -4   5   4        465.97        476.58        18.99 o                         
  -3   5   4        329.60        351.54        13.79 o                         
  -2   5   4          0.04          0.00         0.10 o                         
  -1   5   4        127.65        130.01         7.45 o                         
   0   5   4         70.66         74.35         4.38 o                         
   1   5   4         17.39         16.07         1.31 o                         
   2   5   4         26.51         29.07         2.05 o                         
   3   5   4          0.01         -0.15         0.29 o                         
   4   5   4         17.55         16.65         1.46 o                         
   5   5   4          0.01          0.00         0.29 o                         
   6   5   4          0.05         -0.15         0.44 o                         
  -8   6   4          1.05          2.78         0.73 o                         
  -7   6   4         35.70         37.54         2.48 o                         
  -6   6   4          8.71         16.31         1.06 o                         
  -5   6   4        137.29        138.27         5.88 o                         
  -4   6   4         15.92         17.56         1.05 o                         
  -3   6   4        362.87        351.88        14.19 o                         
  -2   6   4         37.88         43.38         2.78 o                         
  -1   6   4         21.31         24.54         1.75 o                         
   0   6   4          1.53          1.17         0.58 o                         
   1   6   4        100.96         95.39         5.70 o                         
   2   6   4         40.40         44.99         2.92 o                         
   3   6   4         19.45         21.18         1.75 o                         
   4   6   4          0.70          0.73         0.44 o                         
   5   6   4          2.45          2.48         0.88 o                         
  -8   7   4         25.73         25.42         1.75 o                         
  -7   7   4          8.11         11.39         1.02 o                         
  -6   7   4          0.09          0.00         1.17 o                         
  -5   7   4         22.23         18.84         2.63 o                         
  -4   7   4        119.96        121.39         8.33 o                         
  -3   7   4         59.78         58.43         4.67 o                         
  -2   7   4         19.07         19.14         1.46 o                         
  -1   7   4        274.22        293.17        16.51 o                         
   0   7   4         49.15         53.46         3.36 o                         
   1   7   4          9.31         11.10         1.17 o                         
   2   7   4          4.53          3.65         0.88 o                         
   3   7   4         13.97         12.42         1.31 o                         
   4   7   4          5.30          6.72         1.02 o                         
  -6   8   4          3.01          2.63         1.90 o                         
  -5   8   4         12.48          9.93         2.19 o                         
  -4   8   4          1.33          0.44         1.02 o                         
  -3   8   4         83.56         77.27         5.84 o                         
  -1   8   4          2.04          2.19         0.58 o                         
   0   8   4          0.68          0.58         0.44 o                         
   1   8   4          5.52          6.43         1.02 o                         
   2   8   4          2.13          1.75         0.88 o                         
   3   8   4          0.90          0.44         0.44 o                         
  -6   9   4          7.71          7.30         2.48 o                         
  -5   9   4         11.87          9.35         2.34 o                         
  -4   9   4          0.01          0.58         1.17 o                         
  -3   9   4         61.13         60.33         5.11 o                         
  -2   9   4        115.99        109.26         7.74 o                         
  -1   9   4         12.11         13.44         1.31 o                         
   0   9   4          1.22          0.58         0.44 o                         
   1   9   4          1.45          3.36         0.88 o                         
   2   9   4          7.90          8.91         1.31 o                         
  -3  10   4          7.76          9.35         2.19 o                         
  -2  10   4         25.06         27.32         3.21 o                         
   0 -13   5         31.27         34.18         4.09 o                         
   1 -13   5        105.16        133.95         9.93 o                         
  -3 -12   5          2.46          1.90         1.02 o                         
  -2 -12   5          3.43          4.53         1.02 o                         
  -1 -12   5         25.85         28.63         3.36 o                         
   0 -12   5          4.13          3.07         1.90 o                         
   1 -12   5         17.02         22.50         3.21 o                         
   2 -12   5          0.01          0.00         1.02 o                         
   3 -12   5         71.50         35.20         3.94 o                         
  -5 -11   5          0.17          0.29         0.44 o                         
  -4 -11   5          0.66          2.19         1.02 o                         
  -3 -11   5          4.17          3.51         1.02 o                         
  -2 -11   5          0.15          0.08         0.42 o                         
  -1 -11   5          0.21          0.50         0.40 o                         
   0 -11   5         23.65         26.46         2.63 o                         
   1 -11   5          8.90          7.89         2.19 o                         
   2 -11   5          9.91          8.03         2.19 o                         
   3 -11   5         33.74         17.67         2.48 o                         
  -6 -10   5          0.02          0.44         0.58 o                         
  -5 -10   5          0.61          0.88         0.58 o                         
  -4 -10   5         13.60         11.54         1.46 o                         
  -3 -10   5         32.34         25.65         1.78 o                         
  -2 -10   5         37.87         37.72         1.87 o                         
  -1 -10   5         20.39         19.43         1.43 o                         
   0 -10   5         16.41         10.20         1.30 o                         
   1 -10   5         53.67         61.35         5.26 o                         
   2 -10   5          0.20          0.29         1.02 o                         
   3 -10   5          4.70          3.94         1.17 o                         
   6 -10   5          4.30          4.09         0.73 o                         
  -7  -9   5          0.31          0.58         0.58 o                         
  -6  -9   5         17.07         14.32         1.61 o                         
  -5  -9   5         66.46         56.53         3.94 o                         
  -4  -9   5         16.34         12.64         1.22 o                         
  -3  -9   5         48.88         40.02         2.92 o                         
  -2  -9   5         47.74         48.92         3.21 o                         
  -1  -9   5         27.66         27.49         1.68 o                         
   0  -9   5        251.02        284.21        11.65 o                         
   1  -9   5         10.45          9.49         2.05 o                         
   2  -9   5          0.11          0.29         1.02 o                         
   3  -9   5        162.79        166.82         9.49 o                         
   4  -9   5          0.24          1.31         0.58 o                         
   5  -9   5          0.82          0.44         0.29 o                         
   6  -9   5         73.56         80.49         4.82 o                         
   7  -9   5         62.19         76.25         4.53 o                         
  -7  -8   5          4.00          4.67         1.17 o                         
  -6  -8   5         41.54         29.51         2.48 o                         
  -5  -8   5         43.71         39.44         2.92 o                         
  -4  -8   5         63.83         50.54         3.51 o                         
  -3  -8   5         86.71         79.46         4.97 o                         
  -2  -8   5          1.54          0.38         0.38 o                         
  -1  -8   5        255.76        276.10        11.30 o                         
   0  -8   5        778.05        896.08        35.27 o                         
   1  -8   5        351.64        356.22        13.94 o                         
   3  -8   5         84.65         88.08         5.11 o                         
   4  -8   5         61.84         55.51         3.36 o                         
   5  -8   5          5.33          5.70         0.73 o                         
   6  -8   5         20.60         17.97         1.46 o                         
   7  -8   5          3.72          2.19         0.73 o                         
  -8  -7   5         24.41         22.20         2.05 o                         
  -7  -7   5         81.51         77.42         4.97 o                         
  -6  -7   5         37.37         35.64         2.63 o                         
  -5  -7   5         13.23         11.83         1.31 o                         
  -4  -7   5         79.21         76.40         4.97 o                         
  -3  -7   5         22.09         18.84         1.39 o                         
  -2  -7   5        737.62        832.59        32.79 o                         
  -1  -7   5         24.08         32.83         1.29 o                         
   0  -7   5        287.15        275.75         7.77 o                         
   1  -7   5        393.14        423.01        16.53 o                         
   2  -7   5         32.25         29.36         1.90 o                         
   3  -7   5        115.29        118.61         6.87 o                         
   4  -7   5         20.22         22.79         1.61 o                         
   5  -7   5         14.77         15.63         1.31 o                         
   6  -7   5         17.13         18.55         1.46 o                         
   7  -7   5          3.87          6.14         0.88 o                         
  -8  -6   5          7.96          5.70         1.17 o                         
  -7  -6   5        107.71        111.31         6.72 o                         
  -6  -6   5         11.28         11.48         1.12 o                         
  -5  -6   5        180.71        152.79         8.91 o                         
  -4  -6   5        200.56        203.92        11.69 o                         
  -3  -6   5        125.84        148.14         4.91 o                         
  -2  -6   5         36.55         51.95         1.86 o                         
  -1  -6   5        217.58        249.70         9.45 o                         
   0  -6   5        513.37        615.53        19.57 o                         
   1  -6   5         61.51         57.65         2.38 o                         
   2  -6   5         35.27         27.02         1.75 o                         
   3  -6   5          3.69          4.24         0.58 o                         
   4  -6   5        120.46        126.94         7.30 o                         
   5  -6   5        104.62        110.87         6.43 o                         
   6  -6   5        100.97        104.00         6.14 o                         
   7  -6   5          0.01         -0.29         0.29 o                         
   8  -6   5          2.37          1.75         0.73 o                         
  -9  -5   5          7.64          6.72         1.31 o                         
  -8  -5   5         15.75         13.15         1.46 o                         
  -7  -5   5          0.95          1.02         0.44 o                         
  -6  -5   5         45.76         41.98         1.89 o                         
  -5  -5   5          0.29          0.67         0.24 o                         
  -4  -5   5         59.55         67.95         2.83 o                         
  -3  -5   5        543.96        573.22        24.18 o                         
  -2  -5   5          9.19         10.05         0.52 o                         
  -1  -5   5          1.59          4.18         0.51 o                         
   0  -5   5          0.11          1.22         0.17 o                         
   1  -5   5         15.66         19.43         1.31 o                         
   2  -5   5         23.41         18.70         1.31 o                         
   3  -5   5         15.92         17.24         1.31 o                         
   4  -5   5        497.06        520.17        28.92 o                         
   5  -5   5         62.74         67.49         4.09 o                         
   6  -5   5         54.06         53.17         3.36 o                         
   7  -5   5         30.78         34.04         2.34 o                         
   8  -5   5          9.33          9.93         1.02 o                         
  -8  -4   5         12.90         12.68         0.81 o                         
  -7  -4   5         31.99         32.26         1.54 o                         
  -6  -4   5          6.64          6.41         0.52 o                         
  -5  -4   5         29.92         39.38         2.26 o                         
  -4  -4   5        533.50        601.07        50.61 o                         
  -3  -4   5        485.78        494.67        26.90 o                         
  -2  -4   5          0.00          0.22         0.10 o                         
  -1  -4   5       1333.56       1391.25        54.33 o                         
   0  -4   5         50.20         58.34         1.94 o                         
   1  -4   5         41.45         59.89         3.51 o                         
   2  -4   5         88.64         83.41         4.82 o                         
   3  -4   5         92.01        108.97         6.28 o                         
   4  -4   5          3.17          4.82         0.73 o                         
   5  -4   5          0.64          0.44         0.29 o                         
   6  -4   5         45.53         50.54         3.21 o                         
   7  -4   5         42.55         50.83         3.21 o                         
   8  -4   5         10.45          9.79         1.02 o                         
  -9  -3   5          5.58          4.97         0.58 o                         
  -8  -3   5          0.00         -0.21         0.21 o                         
  -7  -3   5         44.83         39.33         1.75 o                         
  -6  -3   5        118.79        134.01         6.43 o                         
  -5  -3   5         19.95         14.29         0.70 o                         
  -4  -3   5          4.14          5.82         0.38 o                         
  -3  -3   5         16.42         10.93         0.56 o                         
  -2  -3   5          8.78         13.73         0.73 o                         
  -1  -3   5        466.61        423.98        16.53 o                         
   0  -3   5          8.51          7.23         0.41 o                         
   1  -3   5        148.87        174.56         9.79 o                         
   2  -3   5        733.90        791.72        43.68 o                         
   4  -3   5        628.12        634.84        24.89 o                         
   5  -3   5          9.90          9.06         0.88 o                         
   6  -3   5        119.51        124.31         7.16 o                         
   7  -3   5          4.30          3.51         0.73 o                         
   8  -3   5         19.24         20.89         1.61 o                         
 -10  -2   5          0.53          0.58         0.29 o                         
  -9  -2   5          8.45          7.16         0.73 o                         
  -8  -2   5          8.70          8.37         0.88 o                         
  -7  -2   5        181.78        198.29         7.90 o                         
  -6  -2   5        184.62        191.13         7.59 o                         
  -5  -2   5         66.47         68.42         2.84 o                         
  -4  -2   5        893.24        945.62        36.82 o                         
  -3  -2   5         15.31          9.73         0.52 o                         
  -2  -2   5       1391.09       1488.11        60.72 o                         
  -1  -2   5        185.67        177.77         9.79 o                         
   0  -2   5       1673.51       1628.73        89.98 o                         
   1  -2   5       2464.36       2512.91       138.62 o                         
   2  -2   5         44.23         46.89         2.78 o                         
   3  -2   5        284.12        293.90        16.36 o                         
   4  -2   5         68.65         79.17         3.25 o                         
   5  -2   5         50.57         61.35         3.80 o                         
   6  -2   5         27.53         28.92         2.05 o                         
   7  -2   5         13.89         12.71         1.17 o                         
   8  -2   5          5.28          4.24         0.73 o                         
 -10  -1   5          2.42          0.58         0.29 o                         
  -9  -1   5         36.88         40.61         2.48 o                         
  -8  -1   5          5.65          6.72         0.73 o                         
  -7  -1   5        357.14        333.93        13.12 o                         
  -6  -1   5          8.96          9.97         0.73 o                         
  -5  -1   5        205.08        200.58         7.90 o                         
  -4  -1   5         32.96         39.96         1.65 o                         
  -3  -1   5        345.07        352.18        19.43 o                         
  -2  -1   5        417.01        438.95        24.25 o                         
  -1  -1   5         18.34         13.88         0.88 o                         
   0  -1   5        421.99        528.79        29.07 o                         
   1  -1   5          0.79          2.63         0.44 o                         
   2  -1   5        320.27        335.09        18.55 o                         
   3  -1   5          2.20          1.02         0.31 o                         
   4  -1   5         10.83         14.01         0.77 o                         
   5  -1   5         67.35         77.29         3.20 o                         
   6  -1   5         37.18         44.99         2.92 o                         
   7  -1   5         41.08         47.41         2.35 o                         
   8  -1   5         44.44         49.67         3.21 o                         
 -10   0   5          0.28          0.29         0.29 o                         
  -9   0   5         23.43         24.10         1.61 o                         
  -8   0   5         53.03         54.49         3.21 o                         
  -7   0   5         87.76         85.16         4.97 o                         
  -6   0   5          4.01          5.26         0.41 o                         
  -5   0   5        173.97        149.87         8.33 o                         
  -4   0   5          4.34          3.36         0.35 o                         
  -3   0   5       1547.04       1590.16        87.79 o                         
  -2   0   5         19.16         30.38         1.75 o                         
  -1   0   5       1234.33       1398.51        77.27 o                         
   0   0   5       1933.62       2146.56       128.98 o                         
   1   0   5         59.57         65.15         3.80 o                         
   2   0   5          0.25          0.58         0.21 o                         
   3   0   5          1.99          2.12         0.31 o                         
   4   0   5        406.30        436.74        17.15 o                         
   5   0   5          9.68         10.67         0.72 o                         
   6   0   5        135.04        149.14         8.47 o                         
   7   0   5         47.14         53.17         3.36 o                         
 -10   1   5         36.01         35.35         2.34 o                         
  -9   1   5         13.70         13.58         1.17 o                         
  -8   1   5         71.89         66.46         3.94 o                         
  -7   1   5         37.95         33.89         2.19 o                         
  -6   1   5         71.99         75.37         4.38 o                         
  -5   1   5         51.85         55.80         3.21 o                         
  -4   1   5        693.07        729.89        28.51 o                         
  -3   1   5       1089.40       1118.34        61.79 o                         
  -2   1   5         72.05         75.37         4.24 o                         
  -1   1   5         69.50         75.08         4.24 o                         
   0   1   5         85.48         97.43         5.40 o                         
   1   1   5        193.75        203.19        11.25 o                         
   2   1   5        131.42        160.03         6.40 o                         
   3   1   5          5.56          3.74         0.41 o                         
   4   1   5         97.36        103.42         4.23 o                         
   5   1   5         54.21         51.80         2.27 o                         
   6   1   5         29.57         35.64         2.48 o                         
 -10   2   5          0.21          0.44         0.29 o                         
  -9   2   5         38.64         39.59         2.48 o                         
  -8   2   5        116.90        117.01         6.72 o                         
  -7   2   5          0.32          0.58         0.29 o                         
  -6   2   5         17.97         17.38         1.17 o                         
  -5   2   5         30.24         33.53         1.61 o                         
  -4   2   5          3.76          7.53         0.52 o                         
  -3   2   5         67.71         64.42         3.65 o                         
  -2   2   5        657.76        737.24        40.61 o                         
  -1   2   5        259.96        277.39        15.34 o                         
   0   2   5        122.28        121.53         6.72 o                         
   1   2   5        147.93        176.82         7.02 o                         
   2   2   5         13.71         14.42         0.75 o                         
   3   2   5        123.37        132.59         5.37 o                         
   4   2   5         54.95         49.37         3.07 o                         
   5   2   5          2.61          3.07         0.73 o                         
   6   2   5          2.53          3.51         0.73 o                         
  -9   3   5          3.19          1.31         0.58 o                         
  -8   3   5          3.25          3.80         0.73 o                         
  -7   3   5        130.24        139.21         7.89 o                         
  -6   3   5         36.37         46.01         2.78 o                         
  -5   3   5          0.83          0.73         0.27 o                         
  -4   3   5         81.75         84.63         3.64 o                         
  -3   3   5        227.77        214.87        11.98 o                         
  -2   3   5         70.06         79.61         4.53 o                         
  -1   3   5          9.61         11.98         0.73 o                         
   0   3   5        487.93        502.64        19.68 o                         
   1   3   5         73.05         81.79         3.36 o                         
   2   3   5        120.36        118.47         6.87 o                         
   3   3   5        313.50        309.82        17.38 o                         
   4   3   5          6.38          5.84         0.88 o                         
   5   3   5          5.93          5.40         0.88 o                         
   6   3   5          0.08         -0.15         0.29 o                         
  -9   4   5         19.90         19.14         1.46 o                         
  -8   4   5          0.02          0.29         0.29 o                         
  -7   4   5         92.43         91.88         5.40 o                         
  -6   4   5        141.39        170.91         9.64 o                         
  -5   4   5          5.64          6.62         0.54 o                         
  -4   4   5          1.46          0.91         0.28 o                         
  -3   4   5         61.74         59.45         3.36 o                         
  -2   4   5         27.29         29.51         1.90 o                         
  -1   4   5         17.90         16.08         0.77 o                         
   0   4   5          5.84          4.38         0.58 o                         
   1   4   5         60.87         63.10         3.80 o                         
   2   4   5         33.51         35.35         2.34 o                         
   3   4   5        118.93        125.19         7.30 o                         
   4   4   5         28.97         30.09         2.19 o                         
   5   4   5         89.46         94.22         5.70 o                         
   6   4   5         12.90         15.63         1.46 o                         
  -9   5   5          0.68          1.46         0.58 o                         
  -8   5   5          1.14          3.36         0.73 o                         
  -7   5   5          6.37          5.99         0.73 o                         
  -6   5   5          0.05         -0.15         0.29 o                         
  -5   5   5         91.76         94.47         4.14 o                         
  -4   5   5         77.22         81.71         3.61 o                         
  -3   5   5         61.29         63.37         2.63 o                         
  -2   5   5          3.02          1.46         0.58 o                         
  -1   5   5         57.75         57.26         3.51 o                         
   0   5   5         55.31         62.81         3.80 o                         
   1   5   5         77.82         81.80         4.97 o                         
   2   5   5         10.48         12.27         1.17 o                         
   3   5   5          3.17          3.21         0.73 o                         
   4   5   5         40.43         39.44         2.78 o                         
   5   5   5         10.49         12.71         1.31 o                         
  -8   6   5         11.12         15.48         1.31 o                         
  -7   6   5         34.16         44.11         2.78 o                         
  -6   6   5         30.68         31.20         1.78 o                         
  -5   6   5          9.90          8.39         0.78 o                         
  -4   6   5          5.16          7.60         1.75 o                         
  -3   6   5        398.98        419.23        23.37 o                         
  -2   6   5         49.62         52.00         3.21 o                         
  -1   6   5        246.66        246.43        13.88 o                         
   0   6   5         90.72        106.49         6.28 o                         
   1   6   5          2.13          1.02         0.44 o                         
   2   6   5          1.46          0.58         0.44 o                         
   3   6   5          3.60          4.67         0.88 o                         
   4   6   5          0.07          0.00         0.29 o                         
  -6   7   5          1.71          4.24         1.90 o                         
  -5   7   5          0.92          0.58         1.02 o                         
  -4   7   5          0.57          0.15         0.88 o                         
  -2   7   5         99.07        101.38         5.99 o                         
  -1   7   5          5.99          7.74         0.88 o                         
   0   7   5         31.59         33.30         2.34 o                         
   1   7   5         61.31         59.16         3.80 o                         
   2   7   5          5.53          5.26         0.88 o                         
   3   7   5          6.81          6.57         1.02 o                         
  -6   8   5          0.03          0.15         1.31 o                         
  -5   8   5         19.27         22.64         3.07 o                         
  -4   8   5          7.83          7.74         1.90 o                         
  -3   8   5          7.49          7.60         1.75 o                         
  -1   8   5         16.02         16.80         1.46 o                         
   0   8   5         65.29         66.76         4.24 o                         
   1   8   5          0.26          0.58         0.44 o                         
   2   8   5         22.73         21.33         1.90 o                         
  -5   9   5          0.06         -0.29         1.17 o                         
  -4   9   5          9.85         10.37         2.19 o                         
  -3   9   5         31.52         32.57         3.51 o                         
  -1   9   5          3.41          3.07         0.88 o                         
   0   9   5          1.49          1.61         0.73 o                         
   0 -13   6          1.82          1.46         1.61 o                         
   1 -13   6         28.14         32.14         3.94 o                         
  -3 -12   6          3.23          2.19         1.02 o                         
  -2 -12   6         30.21         29.21         2.34 o                         
  -1 -12   6          5.24          7.49         1.44 o                         
   0 -12   6         29.00         31.77         3.72 o                         
   1 -12   6         35.15         28.34         3.51 o                         
   2 -12   6         35.76         20.89         2.78 o                         
  -5 -11   6          9.27          9.49         1.46 o                         
  -4 -11   6          7.59          7.89         1.46 o                         
  -3 -11   6          3.34          2.75         0.84 o                         
  -2 -11   6         43.50         46.01         3.21 o                         
  -1 -11   6          2.51          2.14         0.78 o                         
   0 -11   6         61.78         63.83         5.55 o                         
   1 -11   6          3.11          1.90         1.61 o                         
   2 -11   6         30.63         14.17         2.34 o                         
  -6 -10   6          9.21          9.49         1.46 o                         
  -5 -10   6         13.23         15.34         1.75 o                         
  -4 -10   6         10.76         10.57         1.31 o                         
  -3 -10   6        121.68        125.33         7.60 o                         
  -2 -10   6          6.48          8.18         1.17 o                         
  -1 -10   6         23.51         25.15         1.59 o                         
   0 -10   6          0.82          1.75         1.61 o                         
   1 -10   6        184.67        109.85         8.03 o                         
   2 -10   6          4.06          3.36         1.02 o                         
   5 -10   6          7.46          8.62         1.02 o                         
   6 -10   6          9.91         14.61         1.31 o                         
  -7  -9   6         48.52         50.83         3.65 o                         
  -6  -9   6          0.00          0.29         0.58 o                         
  -5  -9   6          9.76          9.69         1.16 o                         
  -4  -9   6          4.69          6.14         1.17 o                         
  -3  -9   6          0.07          0.00         0.44 o                         
  -2  -9   6         45.01         51.58         2.63 o                         
  -1  -9   6          0.54          1.17         0.42 o                         
   0  -9   6        244.02        253.38        24.69 o                         
   1  -9   6          0.07          1.75         1.31 o                         
   2  -9   6         52.95         55.51         3.36 o                         
   3  -9   6         13.05         15.63         1.31 o                         
   4  -9   6         29.14         30.97         2.05 o                         
   5  -9   6          0.02          0.15         0.29 o                         
   6  -9   6          3.70         10.52         1.17 o                         
  -7  -8   6         14.34         14.02         1.61 o                         
  -6  -8   6          4.45          5.86         1.24 o                         
  -5  -8   6         63.08         67.34         4.38 o                         
  -4  -8   6         16.20         19.14         1.75 o                         
  -3  -8   6         21.76         20.74         1.75 o                         
  -2  -8   6        391.90        451.02        18.12 o                         
  -1  -8   6          8.61         11.65         1.01 o                         
   0  -8   6        103.58        110.56         4.49 o                         
   1  -8   6         12.44         10.76         0.62 o                         
   2  -8   6          0.48          0.15         0.29 o                         
   3  -8   6         50.65         40.75         2.63 o                         
   4  -8   6         75.68         80.34         4.82 o                         
   5  -8   6          9.42         11.10         1.02 o                         
   6  -8   6          9.69         11.10         1.17 o                         
   7  -8   6         13.53         14.02         1.31 o                         
  -8  -7   6         28.50         28.05         2.34 o                         
  -7  -7   6          8.46         10.96         1.46 o                         
  -6  -7   6         12.75         12.12         1.46 o                         
  -5  -7   6          3.00          3.21         1.02 o                         
  -4  -7   6          7.96          9.64         1.31 o                         
  -3  -7   6         43.37         59.89         3.80 o                         
  -2  -7   6          6.50         13.49         0.70 o                         
  -1  -7   6        373.64        413.26        16.16 o                         
   0  -7   6        362.55        349.61        13.74 o                         
   1  -7   6         47.24         56.69         2.38 o                         
   2  -7   6         45.28         60.33         3.65 o                         
   3  -7   6        433.14        440.71        24.54 o                         
   4  -7   6        287.25        296.82        16.65 o                         
   5  -7   6          0.06          0.15         0.29 o                         
   6  -7   6         65.81         69.82         4.24 o                         
   7  -7   6          1.99          1.46         0.73 o                         
  -9  -6   6          0.46         -0.44         0.44 o                         
  -8  -6   6         28.74         30.82         2.34 o                         
  -7  -6   6         98.47        105.32         6.43 o                         
  -6  -6   6         14.19         18.41         1.75 o                         
  -5  -6   6         18.42         26.88         2.05 o                         
  -4  -6   6         48.43         51.42         2.92 o                         
  -3  -6   6         66.49         78.88         4.38 o                         
  -2  -6   6         17.85         12.80         0.91 o                         
  -1  -6   6          0.15          0.44         0.29 o                         
   0  -6   6        124.25        133.27         4.30 o                         
   1  -6   6          6.40          5.40         0.58 o                         
   2  -6   6       1074.77       1118.78        61.64 o                         
   3  -6   6         66.55         68.22         4.09 o                         
   4  -6   6         89.92         86.91         5.11 o                         
   5  -6   6        118.56        121.39         7.01 o                         
   6  -6   6          1.15          1.90         0.58 o                         
   7  -6   6          0.91          1.75         0.73 o                         
  -9  -5   6          2.22          0.44         0.58 o                         
  -8  -5   6         21.91         20.74         1.75 o                         
  -7  -5   6          1.36          0.73         0.44 o                         
  -6  -5   6        548.56        609.15        41.12 o                         
  -5  -5   6          6.87          6.27         0.73 o                         
  -4  -5   6        229.08        255.92        14.46 o                         
  -3  -5   6        323.94        362.34        14.20 o                         
  -2  -5   6          1.53          5.13         0.35 o                         
  -1  -5   6        424.86        483.08        18.85 o                         
   0  -5   6         55.24         57.19         1.94 o                         
   1  -5   6        571.79        656.60        36.23 o                         
   2  -5   6          9.78          9.20         0.88 o                         
   3  -5   6         20.09         23.66         1.61 o                         
   4  -5   6        322.94        343.71        19.28 o                         
   5  -5   6          1.40          2.34         0.73 o                         
   6  -5   6          8.41         10.96         1.17 o                         
   7  -5   6         78.25         85.31         5.11 o                         
  -8  -4   6         11.04         11.05         0.70 o                         
  -7  -4   6          8.06          8.28         0.59 o                         
  -6  -4   6          0.03          0.22         0.15 o                         
  -5  -4   6          6.65          8.33         0.59 o                         
  -4  -4   6       1452.90       1452.28        56.55 o                         
  -3  -4   6        472.18        497.68        19.47 o                         
  -2  -4   6        275.80        246.25         9.66 o                         
  -1  -4   6         89.88         81.45         3.31 o                         
   0  -4   6        240.69        248.75         9.76 o                         
   1  -4   6          0.41          0.15         0.15 o                         
   2  -4   6         69.61         56.38         3.36 o                         
   3  -4   6         13.72         20.60         1.46 o                         
   4  -4   6          8.94         12.12         1.17 o                         
   5  -4   6         27.67         31.84         2.19 o                         
   6  -4   6         16.18         16.65         1.46 o                         
   7  -4   6         33.14         33.16         2.34 o                         
  -9  -3   6          3.50          4.89         1.02 o                         
  -8  -3   6          1.92          2.31         0.38 o                         
  -7  -3   6         22.68         24.23         1.18 o                         
  -6  -3   6        192.03        190.49         7.59 o                         
  -5  -3   6         72.73         68.41         2.84 o                         
  -4  -3   6        163.49        184.70         7.28 o                         
  -3  -3   6        627.45        620.23        34.18 o                         
  -2  -3   6        145.28        138.70         5.47 o                         
  -1  -3   6         79.75         92.61         5.26 o                         
   0  -3   6         95.30         88.37         4.97 o                         
   1  -3   6          0.41          0.73         0.29 o                         
   2  -3   6         20.18         28.48         1.90 o                         
   3  -3   6        223.25        247.30        13.88 o                         
   4  -3   6          0.01         -0.15         0.29 o                         
   5  -3   6          6.47          5.84         0.88 o                         
   6  -3   6          5.33         10.23         1.17 o                         
   7  -3   6         61.03         66.76         4.09 o                         
 -10  -2   6         25.92         29.95         2.05 o                         
  -9  -2   6          5.40          6.14         0.73 o                         
  -8  -2   6         53.84         53.46         3.21 o                         
  -7  -2   6         32.36         32.04         1.32 o                         
  -6  -2   6          3.67          3.58         0.34 o                         
  -5  -2   6         61.09         60.56         2.18 o                         
  -4  -2   6         56.50         51.00         1.77 o                         
  -3  -2   6         24.66         32.09         1.39 o                         
  -2  -2   6        832.70        958.39        53.02 o                         
  -1  -2   6        588.77        602.99        33.16 o                         
   0  -2   6       1051.44       1073.64        59.31 o                         
   1  -2   6        544.86        583.42        32.14 o                         
   2  -2   6        281.92        257.67        14.46 o                         
   3  -2   6         28.77         28.35         1.39 o                         
   4  -2   6         10.14         10.47         0.67 o                         
   5  -2   6        150.39        157.18         9.06 o                         
   6  -2   6         40.91         46.89         3.07 o                         
   7  -2   6         22.56         27.17         2.05 o                         
 -10  -1   6          4.76          3.21         0.58 o                         
  -9  -1   6          7.14          9.93         0.88 o                         
  -8  -1   6        240.48        283.53        15.78 o                         
  -7  -1   6          1.62          1.38         0.51 o                         
  -6  -1   6         60.50         62.67         2.58 o                         
  -5  -1   6        149.92        144.76         5.78 o                         
  -3  -1   6       1546.31       1714.91        94.80 o                         
  -2  -1   6        407.46        424.05        23.37 o                         
  -1  -1   6        354.39        426.97        23.52 o                         
   0  -1   6         70.59         56.68         3.21 o                         
   1  -1   6         84.86         92.61         5.26 o                         
   2  -1   6         29.14         29.65         1.90 o                         
   3  -1   6          3.12          3.32         0.88 o                         
   4  -1   6        178.28        189.82         7.59 o                         
   5  -1   6         49.12         53.46         2.38 o                         
   6  -1   6          0.58          0.44         0.29 o                         
   7  -1   6         24.43         23.37         1.75 o                         
 -10   0   6         31.83         31.70         2.19 o                         
  -9   0   6          6.99          6.43         0.73 o                         
  -8   0   6          0.03          0.00         0.29 o                         
  -7   0   6         71.00         76.10         4.38 o                         
  -6   0   6         12.31         14.02         1.02 o                         
  -5   0   6         74.97         96.12         5.40 o                         
  -4   0   6         10.93          5.84         0.58 o                         
  -3   0   6        300.76        332.61        18.41 o                         
  -2   0   6       1080.72       1121.99        61.79 o                         
  -1   0   6        768.03        911.21        50.40 o                         
   0   0   6        465.59        516.66        28.48 o                         
   1   0   6        605.96        677.35        37.39 o                         
   2   0   6        186.35        174.65         6.92 o                         
   3   0   6          0.81          3.29         0.41 o                         
   4   0   6          6.44          6.60         0.62 o                         
   5   0   6          0.14         -0.15         0.21 o                         
   6   0   6          0.86          0.29         0.29 o                         
 -10   1   6         41.78         43.24         2.78 o                         
  -9   1   6          0.28          0.00         0.29 o                         
  -8   1   6         15.53         19.57         1.46 o                         
  -7   1   6         10.48         12.85         1.02 o                         
  -6   1   6        502.83        515.79        28.48 o                         
  -5   1   6        174.70        171.64         9.64 o                         
  -4   1   6         90.65         90.22         5.33 o                         
  -3   1   6         91.46         99.18         5.55 o                         
  -2   1   6        161.24        147.68         8.18 o                         
  -1   1   6        620.40        702.62        38.71 o                         
   0   1   6        993.90       1063.42        58.43 o                         
   1   1   6        685.10        748.48        41.19 o                         
   2   1   6          5.70          3.33         0.30 o                         
   3   1   6         88.84         92.71         3.82 o                         
   4   1   6         10.17         10.68         0.72 o                         
   5   1   6          0.34          0.94         0.37 o                         
   6   1   6          2.31          0.88         0.44 o                         
  -9   2   6         28.61         29.95         2.05 o                         
  -8   2   6          4.12          4.67         0.73 o                         
  -7   2   6         64.96         66.76         3.94 o                         
  -6   2   6          1.45          0.58         0.29 o                         
  -5   2   6         79.42         77.86         4.53 o                         
  -4   2   6        438.04        460.72        25.42 o                         
  -3   2   6          2.61          4.09         0.44 o                         
  -2   2   6        318.72        339.04        18.70 o                         
  -1   2   6         32.43         40.02         2.34 o                         
   0   2   6         42.57         37.98         2.19 o                         
   1   2   6        100.47        103.70         4.18 o                         
   2   2   6         35.09         39.88         1.76 o                         
   3   2   6        403.20        412.48        20.16 o                         
   4   2   6         25.19         21.18         1.61 o                         
   5   2   6         26.33         30.38         2.19 o                         
   6   2   6          0.10          0.00         0.29 o                         
  -9   3   6          0.01          0.73         0.29 o                         
  -8   3   6          2.90          3.94         0.58 o                         
  -7   3   6         94.93        115.40         6.72 o                         
  -6   3   6         13.80         18.84         1.31 o                         
  -5   3   6        157.68        176.90         9.93 o                         
  -4   3   6        173.06        179.96        10.08 o                         
  -3   3   6        405.52        400.97        22.20 o                         
  -2   3   6        256.47        260.45        14.46 o                         
  -1   3   6          0.23          0.15         0.15 o                         
   0   3   6        183.27        195.45         7.80 o                         
   1   3   6         90.32         93.49         5.55 o                         
   2   3   6         18.58         16.21         1.31 o                         
   3   3   6         47.66         41.19         2.78 o                         
   4   3   6         58.56         58.58         3.65 o                         
   5   3   6         37.24         37.98         2.63 o                         
   6   3   6          0.95          1.46         0.73 o                         
  -9   4   6          4.74          8.91         1.02 o                         
  -8   4   6         62.69         89.84         5.26 o                         
  -7   4   6         53.67         64.71         3.94 o                         
  -6   4   6        113.34        129.42         7.30 o                         
  -5   4   6         31.41         32.65         1.70 o                         
  -4   4   6        253.15        255.78        14.17 o                         
  -3   4   6        199.12        197.35        10.96 o                         
  -2   4   6          0.52          0.29         0.15 o                         
  -1   4   6        355.76        381.69        21.33 o                         
   0   4   6        324.97        346.34        19.43 o                         
   1   4   6        267.45        262.20        14.75 o                         
   2   4   6        155.47        156.59         9.06 o                         
   3   4   6         10.43         11.39         1.17 o                         
   4   4   6          0.28          0.29         0.29 o                         
   5   4   6         14.35         14.90         1.46 o                         
  -8   5   6         16.58         19.72         1.46 o                         
  -7   5   6        151.55        185.37        10.52 o                         
  -6   5   6        150.78        198.95        11.25 o                         
  -5   5   6         12.99         17.09         1.10 o                         
  -4   5   6         23.51         24.16         1.37 o                         
  -3   5   6         59.06         57.70         3.51 o                         
  -2   5   6          2.16          1.90         0.73 o                         
  -1   5   6        450.60        461.59        25.71 o                         
   0   5   6         80.23         74.94         4.53 o                         
   1   5   6        129.02        137.46         8.03 o                         
   2   5   6         15.90         20.60         1.61 o                         
   3   5   6         11.74         11.39         1.17 o                         
   4   5   6         15.42         17.38         1.61 o                         
  -8   6   6          8.53         11.54         1.17 o                         
  -7   6   6          1.95          2.05         0.58 o                         
  -6   6   6         13.58         17.24         1.61 o                         
  -5   6   6         21.59         21.33         2.63 o                         
  -4   6   6         17.21         18.11         2.34 o                         
  -3   6   6          4.68          5.99         0.88 o                         
  -2   6   6         15.84         14.75         1.31 o                         
  -1   6   6          1.11          1.02         0.44 o                         
   0   6   6         29.34         29.07         2.19 o                         
   1   6   6        300.73        322.68        18.26 o                         
   2   6   6         22.99         23.23         1.90 o                         
   3   6   6         15.90         17.38         1.61 o                         
  -5   7   6         10.96         11.39         2.19 o                         
  -4   7   6          2.03          2.19         1.31 o                         
  -2   7   6          0.64          0.44         0.29 o                         
  -1   7   6          7.53          7.74         1.02 o                         
   0   7   6        115.13        112.77         6.72 o                         
   1   7   6         48.49         53.17         3.51 o                         
   2   7   6         39.50         37.98         2.78 o                         
  -5   8   6          7.55          7.45         1.90 o                         
  -4   8   6         35.75         36.08         3.65 o                         
  -1   8   6         10.17         10.08         1.17 o                         
   0   8   6          2.49          3.07         0.88 o                         
   1   8   6         10.71         12.56         1.31 o                         
   0 -13   7          7.11         13.29         2.34 o                         
  -3 -12   7          5.82          4.10         1.31 o                         
  -2 -12   7          6.04          7.01         1.17 o                         
   0 -12   7          8.78         10.66         2.19 o                         
  -5 -11   7         21.11         25.42         2.34 o                         
  -4 -11   7         14.17         16.49         1.43 o                         
  -3 -11   7         13.59         13.15         1.46 o                         
  -2 -11   7          2.84          5.26         1.17 o                         
  -1 -11   7         57.97         63.98         4.09 o                         
   0 -11   7          0.20          4.24         1.75 o                         
   1 -11   7         38.26         15.48         2.48 o                         
  -6 -10   7          2.38          3.36         1.31 o                         
  -5 -10   7          0.62         -0.01         0.53 o                         
  -4 -10   7          4.69          6.28         1.31 o                         
  -3 -10   7          5.14          6.57         1.17 o                         
  -2 -10   7         48.31         56.53         3.65 o                         
  -1 -10   7         48.76         44.08         7.74 o                         
   0 -10   7         37.23         20.60         2.78 o                         
   4 -10   7         39.47         41.05         2.63 o                         
   5 -10   7          9.07          8.91         1.02 o                         
  -7  -9   7         12.75         13.88         1.75 o                         
  -6  -9   7          0.91          0.73         0.95 o                         
  -5  -9   7         26.56         33.01         2.63 o                         
  -4  -9   7          1.05          0.44         0.44 o                         
  -3  -9   7          0.49          0.44         0.44 o                         
  -2  -9   7        105.12        136.87         8.03 o                         
  -1  -9   7         38.21         38.20         7.60 o                         
   1  -9   7         47.95         41.05         2.63 o                         
   2  -9   7          8.99         10.96         1.02 o                         
   3  -9   7         55.64         55.22         3.51 o                         
   4  -9   7         33.37         32.43         2.19 o                         
   5  -9   7         86.61        100.50         5.99 o                         
   6  -9   7         14.75         13.88         1.31 o                         
  -7  -8   7         13.15         10.66         1.46 o                         
  -6  -8   7         24.46         28.05         2.34 o                         
  -5  -8   7          2.62          3.65         1.02 o                         
  -4  -8   7         36.18         41.92         2.92 o                         
  -3  -8   7        409.00        485.11        27.17 o                         
  -2  -8   7        165.80        192.67        10.96 o                         
  -1  -8   7          8.03         10.07         0.67 o                         
   0  -8   7        203.71        228.19         9.09 o                         
   1  -8   7        297.79        299.89        16.80 o                         
   2  -8   7          1.57          0.29         0.29 o                         
   3  -8   7          1.26          0.88         0.44 o                         
   4  -8   7        111.42        121.53         7.16 o                         
   5  -8   7          0.34          0.15         0.29 o                         
   6  -8   7          5.81          5.84         0.88 o                         
  -8  -7   7         27.88         29.36         2.34 o                         
  -7  -7   7         11.43          8.18         1.31 o                         
  -6  -7   7         28.04         31.99         2.48 o                         
  -5  -7   7          0.13         -0.44         0.44 o                         
  -4  -7   7        222.59        269.94        15.34 o                         
  -3  -7   7         32.88         37.98         1.68 o                         
  -2  -7   7        111.52        120.79         4.91 o                         
  -1  -7   7         35.89         41.05         1.81 o                         
   0  -7   7        179.60        182.93         7.23 o                         
   1  -7   7         65.86         54.78         3.36 o                         
   2  -7   7          7.44          4.24         0.73 o                         
   3  -7   7          9.73          6.87         0.88 o                         
   4  -7   7         84.42         79.46         4.82 o                         
   5  -7   7          0.18          0.00         0.29 o                         
   6  -7   7          4.01          3.51         0.88 o                         
   7  -7   7          6.37          5.84         1.02 o                         
  -9  -6   7          0.50          0.00         0.58 o                         
  -8  -6   7         30.70         28.48         2.19 o                         
  -7  -6   7         59.63         65.15         4.24 o                         
  -6  -6   7          8.62          9.06         1.31 o                         
  -5  -6   7         38.11         40.02         2.78 o                         
  -4  -6   7         63.25         60.27         2.58 o                         
  -3  -6   7         48.20         57.63         2.43 o                         
  -2  -6   7         79.97         82.47         3.36 o                         
  -1  -6   7         35.19         52.81         2.22 o                         
   0  -6   7        189.97        177.19         9.93 o                         
   1  -6   7          0.78          0.29         0.29 o                         
   2  -6   7        283.46        271.99        15.19 o                         
   3  -6   7         70.72         77.13         4.67 o                         
   4  -6   7        101.22         96.70         5.70 o                         
   5  -6   7         29.75         33.60         2.34 o                         
   6  -6   7         28.60         29.51         2.19 o                         
   7  -6   7         35.19         44.26         2.92 o                         
  -9  -5   7         33.49         34.04         2.48 o                         
  -8  -5   7          9.92          9.35         1.17 o                         
  -7  -5   7         15.90         16.63         0.91 o                         
  -6  -5   7        270.82        275.57        10.95 o                         
  -5  -5   7          9.91          8.40         0.88 o                         
  -4  -5   7        138.71        156.59         6.25 o                         
  -3  -5   7         32.54         40.86         1.75 o                         
  -2  -5   7          0.15          0.24         0.13 o                         
  -1  -5   7         33.71         36.64         1.55 o                         
   0  -5   7         11.89         12.85         1.02 o                         
   1  -5   7         31.05         27.75         1.75 o                         
   2  -5   7         46.53         48.50         3.07 o                         
   3  -5   7          9.17          6.43         0.88 o                         
   4  -5   7        127.42        129.71         7.60 o                         
   5  -5   7         31.43         31.26         2.19 o                         
   6  -5   7         77.55         81.22         4.97 o                         
   7  -5   7          9.56         10.23         1.17 o                         
  -9  -4   7          0.49          0.29         0.29 o                         
  -8  -4   7          0.18          0.00         0.37 o                         
  -7  -4   7        113.39        117.37         4.80 o                         
  -6  -4   7          0.11          0.40         0.22 o                         
  -5  -4   7        104.47        103.88         4.23 o                         
  -4  -4   7         63.76         67.05         3.94 o                         
  -3  -4   7         72.80         71.76         2.94 o                         
  -2  -4   7        647.60        667.91        26.03 o                         
  -1  -4   7         55.14         54.34         3.21 o                         
   0  -4   7        609.93        655.43        36.08 o                         
   2  -4   7          0.05          0.00         0.29 o                         
   3  -4   7         32.50         34.04         2.34 o                         
   4  -4   7          0.09         -0.29         0.29 o                         
   5  -4   7         55.82         60.62         3.80 o                         
   6  -4   7         31.84         39.15         2.63 o                         
   7  -4   7         24.30         31.70         2.34 o                         
  -9  -3   7          5.50          6.28         0.73 o                         
  -8  -3   7         18.17         21.33         1.10 o                         
  -7  -3   7          4.50          3.99         0.43 o                         
  -6  -3   7          0.52          0.19         0.15 o                         
  -5  -3   7         35.39         41.31         1.81 o                         
  -4  -3   7        118.70        117.84         4.75 o                         
  -3  -3   7       1177.68       1184.46        46.17 o                         
  -2  -3   7        913.76        973.73        53.61 o                         
  -1  -3   7        464.44        451.51        24.98 o                         
   0  -3   7        184.88        175.29         9.79 o                         
   1  -3   7        178.79        178.79        10.08 o                         
   2  -3   7         87.89         77.27         4.53 o                         
   3  -3   7        105.47        100.64         5.84 o                         
   4  -3   7         76.12         87.94         5.26 o                         
   5  -3   7         60.05         69.82         4.38 o                         
   6  -3   7          2.07          1.46         0.44 o                         
   7  -3   7          0.20          0.15         0.44 o                         
 -10  -2   7        219.57        261.76        14.75 o                         
  -9  -2   7          3.51          4.67         0.73 o                         
  -8  -2   7         31.14         37.25         2.34 o                         
  -7  -2   7        122.14        125.84         5.11 o                         
  -6  -2   7         11.56         10.69         0.67 o                         
  -5  -2   7         42.66         47.68         2.01 o                         
  -4  -2   7          1.17          2.05         0.29 o                         
  -3  -2   7         57.60         41.34         2.48 o                         
  -1  -2   7        736.87        833.79        45.87 o                         
   0  -2   7       1321.03       1319.19        72.89 o                         
   1  -2   7          2.67          4.38         0.41 o                         
   2  -2   7         26.14         27.75         1.90 o                         
   3  -2   7          2.05          1.90         0.58 o                         
   4  -2   7         10.44         12.63         0.77 o                         
   5  -2   7         10.99         12.71         1.17 o                         
   6  -2   7          0.00         -0.29         0.29 o                         
   7  -2   7          3.03          5.70         1.02 o                         
 -10  -1   7          3.96          6.72         0.88 o                         
  -9  -1   7        138.03        147.68         8.47 o                         
  -8  -1   7        250.88        283.82        15.92 o                         
  -7  -1   7         49.77         47.77         2.92 o                         
  -6  -1   7        142.86        143.88         8.18 o                         
  -5  -1   7        165.75        164.19         9.20 o                         
  -4  -1   7          4.07          4.67         0.44 o                         
  -2  -1   7        285.79        283.53        15.63 o                         
  -1  -1   7        199.84        252.12        14.02 o                         
   0  -1   7         39.06         29.95         1.90 o                         
   1  -1   7        265.04        288.50        16.07 o                         
   2  -1   7        188.57        184.35        10.37 o                         
   3  -1   7        128.80        127.84         5.16 o                         
   4  -1   7        285.26        303.98        12.03 o                         
   5  -1   7         40.13         45.87         2.92 o                         
   6  -1   7          0.03         -0.29         0.29 o                         
   7  -1   7          1.10          1.61         0.73 o                         
 -10   0   7          2.49          2.92         0.73 o                         
  -9   0   7          9.08         11.25         1.02 o                         
  -8   0   7         40.13         37.54         2.34 o                         
  -7   0   7        988.76       1081.97        59.60 o                         
  -6   0   7        420.29        438.51        24.25 o                         
  -5   0   7        178.22        179.38        10.08 o                         
  -4   0   7          2.56          2.19         0.44 o                         
  -2   0   7         30.36         36.66         2.19 o                         
  -1   0   7        173.93        164.92         9.20 o                         
   0   0   7        101.55         95.39         5.40 o                         
   1   0   7         30.16         31.55         2.05 o                         
   2   0   7         11.77          8.95         0.47 o                         
   3   0   7        421.66        441.88        17.35 o                         
   4   0   7         98.90        100.39         4.13 o                         
   5   0   7         14.77         16.07         0.93 o                         
  -9   1   7          1.88          0.58         0.29 o                         
  -8   1   7          6.33          7.01         0.73 o                         
  -7   1   7          8.82         10.08         0.88 o                         
  -6   1   7         14.04         13.15         1.02 o                         
  -5   1   7       1145.59       1155.30        63.54 o                         
  -4   1   7        434.74        424.78        23.52 o                         
  -2   1   7         19.49         17.82         1.17 o                         
  -1   1   7         16.33         14.46         1.02 o                         
   0   1   7         54.56         46.60         2.78 o                         
   1   1   7         31.64         36.96         2.34 o                         
   2   1   7         40.20         34.96         1.60 o                         
   3   1   7         49.49         53.91         2.38 o                         
   4   1   7          3.66          3.27         0.52 o                         
   5   1   7          0.64          0.44         0.29 o                         
  -9   2   7          0.02         -0.29         0.29 o                         
  -8   2   7          3.71          3.65         0.73 o                         
  -7   2   7        113.51        130.88         7.45 o                         
  -6   2   7          1.81          2.19         0.58 o                         
  -5   2   7        745.03        765.57        42.22 o                         
  -4   2   7         60.32         62.08         3.65 o                         
  -2   2   7         71.94         75.96         4.38 o                         
  -1   2   7          4.07          5.55         0.58 o                         
   0   2   7          5.60          7.45         0.73 o                         
   1   2   7        548.70        520.68        20.40 o                         
   2   2   7          0.86          1.39         0.41 o                         
   3   2   7          5.99          5.99         0.88 o                         
   4   2   7          3.67          4.67         0.88 o                         
   5   2   7          2.81          2.78         0.88 o                         
  -9   3   7          0.84          0.73         0.44 o                         
  -8   3   7          2.75          5.70         0.73 o                         
  -7   3   7         20.40         23.66         1.61 o                         
  -6   3   7        110.95        126.35         7.16 o                         
  -5   3   7        111.25        113.06         6.43 o                         
  -4   3   7         19.93         20.74         1.31 o                         
  -3   3   7       1371.64       1306.05        76.25 o                         
  -2   3   7          5.25          4.97         0.58 o                         
  -1   3   7         84.95         95.24         5.40 o                         
   0   3   7         49.94         43.53         2.78 o                         
   1   3   7         65.72         61.35         3.80 o                         
   2   3   7          4.03          2.78         0.73 o                         
   3   3   7          5.29          5.99         0.88 o                         
   4   3   7          0.25          0.44         0.44 o                         
   5   3   7          4.55          5.99         0.88 o                         
  -9   4   7          7.99          8.03         1.02 o                         
  -8   4   7         42.84         46.45         2.92 o                         
  -7   4   7          0.03          0.00         0.29 o                         
  -6   4   7         19.85         26.15         1.75 o                         
  -5   4   7         14.72         14.17         1.02 o                         
  -4   4   7        121.79        124.46         7.01 o                         
  -3   4   7        391.19        355.25        19.57 o                         
  -2   4   7        485.42        483.21        26.88 o                         
  -1   4   7        757.75        797.42        44.11 o                         
   0   4   7          0.56          0.15         0.29 o                         
   1   4   7         55.23         59.01         3.65 o                         
   2   4   7          0.02          0.00         0.29 o                         
   3   4   7          0.01          0.00         0.29 o                         
   4   4   7          6.58          7.01         1.02 o                         
  -8   5   7          6.89          5.55         0.88 o                         
  -7   5   7          0.89          0.58         0.29 o                         
  -6   5   7         74.93         81.07         4.82 o                         
  -5   5   7          8.64         10.96         0.88 o                         
  -3   5   7        113.52        119.93         7.01 o                         
  -2   5   7        192.17        190.92        10.96 o                         
  -1   5   7        538.25        551.43        30.68 o                         
   0   5   7        164.55        162.87         9.35 o                         
   1   5   7        253.37        271.55        15.48 o                         
   2   5   7         10.30          9.93         1.17 o                         
   3   5   7          1.42          0.73         0.44 o                         
  -4   6   7         91.80         85.16         6.14 o                         
  -3   6   7        133.53        135.12         7.89 o                         
  -2   6   7          0.54          0.15         0.29 o                         
  -1   6   7         34.15         34.91         2.48 o                         
   0   6   7        289.39        282.95        16.07 o                         
   1   6   7         52.30         58.28         3.80 o                         
   2   6   7         91.87         93.78         5.70 o                         
  -4   7   7         11.59         11.54         2.05 o                         
  -2   7   7         14.40         13.29         1.31 o                         
  -1   7   7         19.65         20.16         1.75 o                         
   0   7   7          0.71          1.90         0.73 o                         
   1   7   7          2.01          1.61         0.88 o                         
  -4   8   7         19.79         22.06         2.92 o                         
  -3 -12   8         12.09         13.73         1.61 o                         
  -2 -12   8         24.27         35.93         2.63 o                         
  -5 -11   8          2.56          2.05         0.73 o                         
  -4 -11   8          4.87          6.57         1.31 o                         
  -3 -11   8         71.80         89.54         5.55 o                         
  -2 -11   8          1.03         -0.29         0.44 o                         
  -1 -11   8          1.99          1.17         0.58 o                         
  -6 -10   8         15.40         16.69         2.05 o                         
  -5 -10   8         13.60         15.48         1.75 o                         
  -4 -10   8          1.00          1.17         0.58 o                         
  -3 -10   8         42.57         53.61         3.65 o                         
  -2 -10   8        234.46        275.93        15.63 o                         
  -1 -10   8         73.44         81.95         4.97 o                         
   3 -10   8         10.40          9.20         1.02 o                         
   4 -10   8          0.18          0.29         0.44 o                         
   5 -10   8          2.00          1.90         0.73 o                         
  -7  -9   8          2.60          1.61         0.73 o                         
  -6  -9   8          4.54          4.38         1.17 o                         
  -5  -9   8         14.13         17.24         1.75 o                         
  -4  -9   8         33.51         46.74         3.21 o                         
  -3  -9   8          1.47          0.73         0.44 o                         
  -2  -9   8          0.16         -0.29         0.29 o                         
  -1  -9   8         62.28         62.81         3.80 o                         
   0  -9   8        193.19        186.50         7.49 o                         
   1  -9   8          8.90          7.30         0.56 o                         
   2  -9   8        130.64        125.77         7.30 o                         
   3  -9   8          0.22          0.00         0.29 o                         
   4  -9   8          4.74          8.03         1.02 o                         
   5  -9   8          0.73          0.29         0.44 o                         
  -7  -8   8          1.69          1.31         0.58 o                         
  -6  -8   8         43.98         46.01         3.21 o                         
  -5  -8   8         56.73         63.98         4.24 o                         
  -4  -8   8         72.89         88.37         5.40 o                         
  -3  -8   8         40.75         45.87         3.07 o                         
  -2  -8   8         26.09         29.18         1.39 o                         
  -1  -8   8        146.57        141.54         5.73 o                         
   0  -8   8          4.56          2.98         0.46 o                         
   1  -8   8         35.17         38.35         1.76 o                         
   2  -8   8        272.30        255.63        14.46 o                         
   3  -8   8         51.86         51.71         3.36 o                         
   4  -8   8         43.74         41.92         2.78 o                         
   5  -8   8         10.06          8.91         1.02 o                         
   6  -8   8         13.65         18.99         1.61 o                         
  -8  -7   8         31.07         30.53         2.34 o                         
  -7  -7   8         39.94         47.33         3.21 o                         
  -6  -7   8         40.51         43.97         3.07 o                         
  -5  -7   8          2.08          3.21         0.88 o                         
  -4  -7   8          2.37          4.89         0.40 o                         
  -3  -7   8        139.64        148.55         5.99 o                         
  -2  -7   8        220.16        215.34         8.52 o                         
  -1  -7   8         16.34         17.68         0.93 o                         
   0  -7   8        361.06        343.71        19.14 o                         
   1  -7   8         77.14         84.72         4.97 o                         
   2  -7   8         20.66         19.14         1.46 o                         
   3  -7   8        129.12        124.89         7.30 o                         
   4  -7   8         34.63         37.10         2.48 o                         
   5  -7   8         14.72         18.70         1.61 o                         
   6  -7   8         27.05         26.15         2.05 o                         
  -8  -6   8          3.91          6.14         1.02 o                         
  -7  -6   8         10.35          8.76         1.31 o                         
  -6  -6   8         90.17         94.07         5.70 o                         
  -5  -6   8         15.49         18.03         0.95 o                         
  -4  -6   8         70.30         66.91         2.78 o                         
  -3  -6   8          3.56          2.42         0.38 o                         
  -2  -6   8         60.48         60.28         2.53 o                         
  -1  -6   8        484.16        487.16        19.06 o                         
   0  -6   8        508.38        510.09        28.19 o                         
   1  -6   8        544.30        521.48        28.92 o                         
   2  -6   8         12.58         11.25         1.02 o                         
   3  -6   8          0.02          0.15         0.29 o                         
   4  -6   8          3.54          1.17         0.44 o                         
   5  -6   8         22.86         25.56         1.90 o                         
   6  -6   8         24.28         23.96         1.90 o                         
  -9  -5   8          5.00          3.36         0.88 o                         
  -8  -5   8         20.44         22.23         1.16 o                         
  -7  -5   8         71.95         82.86         3.51 o                         
  -6  -5   8        118.63        121.73         4.95 o                         
  -5  -5   8          0.15          0.00         0.29 o                         
  -4  -5   8        780.12        807.55        31.50 o                         
  -3  -5   8          5.15          3.94         0.35 o                         
  -2  -5   8         30.13         21.36         0.98 o                         
  -1  -5   8         50.36         50.69         3.07 o                         
   0  -5   8        361.49        335.09        18.55 o                         
   1  -5   8        361.61        324.87        18.11 o                         
   2  -5   8         92.33         88.37         5.26 o                         
   3  -5   8        319.92        300.62        16.94 o                         
   4  -5   8         20.52         22.35         1.75 o                         
   5  -5   8         24.13         27.46         2.05 o                         
   6  -5   8          0.75          2.05         0.73 o                         
  -9  -4   8          7.19          7.54         0.95 o                         
  -8  -4   8         13.82         13.85         1.72 o                         
  -7  -4   8         12.57         14.98         0.87 o                         
  -6  -4   8        271.58        268.62        10.64 o                         
  -5  -4   8         43.71         46.21         2.01 o                         
  -4  -4   8        155.66        155.45         6.25 o                         
  -3  -4   8         91.32         88.09         3.56 o                         
  -2  -4   8         12.62         16.36         1.17 o                         
  -1  -4   8          5.62          7.30         0.58 o                         
   0  -4   8        399.29        348.82        19.43 o                         
   1  -4   8         14.94         19.14         1.31 o                         
   2  -4   8         84.71         75.52         4.53 o                         
   3  -4   8          0.00         -0.15         0.29 o                         
   4  -4   8         83.87         92.32         5.55 o                         
   5  -4   8        128.15        129.57         7.60 o                         
   6  -4   8          0.31          0.44         0.44 o                         
  -9  -3   8          2.27          3.07         0.58 o                         
  -8  -3   8         21.44         19.98         1.08 o                         
  -7  -3   8         25.69         29.60         1.39 o                         
  -6  -3   8         10.12          8.91         0.59 o                         
  -5  -3   8        213.53        203.98         8.11 o                         
  -3  -3   8         50.61         51.13         2.92 o                         
  -2  -3   8         25.70         25.27         1.61 o                         
  -1  -3   8        337.52        361.68        20.01 o                         
   0  -3   8          1.21          2.92         0.44 o                         
   1  -3   8        108.35        106.64         4.34 o                         
   2  -3   8        578.56        526.45        29.21 o                         
   3  -3   8         13.30         10.66         1.02 o                         
   4  -3   8        286.41        301.35        16.94 o                         
   5  -3   8          1.06          0.29         0.44 o                         
   6  -3   8         13.63         19.28         1.61 o                         
  -9  -2   8         70.97         88.67         5.26 o                         
  -8  -2   8        149.86        140.63         5.78 o                         
  -7  -2   8         29.36         30.62         1.39 o                         
  -6  -2   8         32.59         27.46         1.75 o                         
  -5  -2   8         15.09         16.21         1.17 o                         
  -3  -2   8         50.20         47.33         2.78 o                         
  -2  -2   8        220.65        228.17        12.71 o                         
  -1  -2   8        285.82        325.89        18.11 o                         
   0  -2   8         16.53         15.05         1.02 o                         
   1  -2   8        196.44        192.38        10.81 o                         
   2  -2   8        631.63        613.80        34.04 o                         
   3  -2   8         18.01         16.36         1.31 o                         
   4  -2   8        112.82        115.03         4.75 o                         
   5  -2   8          3.57          4.53         0.88 o                         
   6  -2   8          6.43          6.57         1.02 o                         
  -9  -1   8        216.10        241.02        13.58 o                         
  -8  -1   8         38.47         39.00         2.48 o                         
  -7  -1   8         27.94         28.78         1.90 o                         
  -6  -1   8          0.45          0.73         0.29 o                         
  -5  -1   8         10.36          8.91         0.73 o                         
  -4  -1   8        193.39        174.85         9.79 o                         
  -3  -1   8        166.75        158.20         8.91 o                         
  -2  -1   8        216.02        219.26        12.27 o                         
  -1  -1   8        277.64        320.19        17.82 o                         
   0  -1   8         11.01         10.66         0.88 o                         
   1  -1   8        402.30        374.68        20.89 o                         
   2  -1   8         63.00         65.15         2.79 o                         
   3  -1   8        253.29        271.33        10.79 o                         
   4  -1   8        184.61        183.47         7.38 o                         
   5  -1   8         36.24         42.95         2.92 o                         
   6  -1   8        105.11        120.22         7.16 o                         
  -9   0   8          1.73          2.63         0.73 o                         
  -8   0   8         12.91         14.32         1.17 o                         
  -7   0   8        829.34        908.43        50.10 o                         
  -6   0   8        200.38        188.73        10.66 o                         
  -5   0   8        167.09        155.42         8.76 o                         
  -4   0   8        170.94        162.73         9.20 o                         
  -3   0   8         27.11         25.71         1.61 o                         
  -2   0   8        219.96        212.83        11.83 o                         
  -1   0   8         50.41         49.23         2.92 o                         
   0   0   8        115.98        128.25         7.30 o                         
   1   0   8        385.39        404.77        22.50 o                         
   2   0   8          9.87         11.20         0.72 o                         
   3   0   8          2.07          2.14         0.32 o                         
   4   0   8         10.27         12.83         0.83 o                         
   5   0   8        193.24        207.88         8.37 o                         
  -9   1   8          3.09          3.21         0.73 o                         
  -8   1   8          0.27          0.00         0.29 o                         
  -7   1   8         53.98         49.81         3.07 o                         
  -6   1   8        261.07        260.01        14.61 o                         
  -5   1   8       1079.19       1037.42        57.11 o                         
  -4   1   8        463.00        451.37        24.98 o                         
  -3   1   8         32.48         28.63         1.75 o                         
  -2   1   8        102.11         96.26         5.40 o                         
  -1   1   8          3.58          2.05         0.44 o                         
   0   1   8        283.54        306.76        17.09 o                         
   1   1   8        106.26        103.42         5.99 o                         
   2   1   8          6.43          5.87         0.56 o                         
   3   1   8          0.01          0.00         0.21 o                         
   4   1   8         12.13         12.71         1.31 o                         
   5   1   8          0.45          0.29         0.44 o                         
  -9   2   8          0.33          0.15         0.29 o                         
  -8   2   8         31.09         40.46         2.63 o                         
  -7   2   8          1.81          1.46         0.58 o                         
  -6   2   8         25.09         26.29         1.75 o                         
  -5   2   8        174.65        166.38         9.35 o                         
  -4   2   8        324.02        313.77        17.38 o                         
  -3   2   8        781.36        735.92        40.46 o                         
  -2   2   8        113.16        118.76         6.72 o                         
  -1   2   8         18.80         16.36         1.17 o                         
   0   2   8         85.79         86.33         4.97 o                         
   1   2   8        151.69        143.30         5.84 o                         
   2   2   8        110.03        107.36         6.28 o                         
   3   2   8          1.16          0.88         0.44 o                         
   4   2   8         21.86         20.89         1.75 o                         
   5   2   8          2.70          2.34         0.88 o                         
  -9   3   8          0.09          0.58         0.44 o                         
  -8   3   8          9.06         10.37         1.02 o                         
  -7   3   8         28.00         31.26         2.05 o                         
  -6   3   8         10.24         11.69         1.02 o                         
  -5   3   8          0.53          0.58         0.29 o                         
  -3   3   8         21.13         20.74         1.31 o                         
  -2   3   8        151.53        155.86         8.76 o                         
  -1   3   8        467.84        508.82        19.99 o                         
   0   3   8        327.47        316.98        17.82 o                         
   1   3   8         27.49         26.88         1.90 o                         
   2   3   8          7.26          5.26         0.88 o                         
   3   3   8         33.17         31.41         2.34 o                         
   4   3   8         12.59         11.54         1.31 o                         
  -8   4   8          9.80         12.27         1.17 o                         
  -7   4   8          0.01          0.44         0.29 o                         
  -6   4   8         20.24         19.14         1.46 o                         
  -5   4   8          0.10          0.15         0.29 o                         
  -4   4   8          1.04          0.44         0.15 o                         
  -2   4   8         48.47         49.23         3.21 o                         
  -1   4   8          1.84          1.90         0.73 o                         
   0   4   8         50.73         49.67         3.21 o                         
   1   4   8          0.48          0.58         0.44 o                         
   2   4   8          0.01          0.44         0.44 o                         
   3   4   8         10.67         13.29         1.31 o                         
  -7   5   8         31.93         44.26         2.78 o                         
  -6   5   8         11.25         11.69         1.02 o                         
  -3   5   8         23.03         24.39         1.75 o                         
  -2   5   8         17.32         14.02         1.31 o                         
  -1   5   8         10.23          8.76         1.17 o                         
   0   5   8         72.45         68.80         4.38 o                         
   1   5   8         28.38         29.80         2.19 o                         
   2   5   8          0.79          0.29         0.44 o                         
  -3   6   8         77.42         81.07         4.97 o                         
  -2   6   8         40.25         38.13         2.63 o                         
  -1   6   8          1.72          1.17         0.44 o                         
   0   6   8         88.36         83.85         5.26 o                         
   1   6   8         11.63         11.83         1.31 o                         
  -4   7   8          2.55          4.09         1.61 o                         
  -2   7   8         12.08         11.69         1.31 o                         
  -1   7   8         10.83         12.27         1.31 o                         
  -3 -12   9         44.36         60.04         3.94 o                         
  -2 -12   9         17.76         15.19         1.61 o                         
  -5 -11   9          8.80         10.66         1.61 o                         
  -4 -11   9         16.60         16.07         1.75 o                         
  -3 -11   9         18.22         20.60         1.90 o                         
  -2 -11   9          6.12          7.30         1.17 o                         
  -6 -10   9          0.47          0.44         0.58 o                         
  -5 -10   9          8.83         10.08         1.46 o                         
  -4 -10   9          6.37         10.08         1.31 o                         
  -3 -10   9          0.56          0.00         0.44 o                         
  -2 -10   9         15.65         16.07         1.46 o                         
  -1 -10   9         47.18         51.42         3.21 o                         
   2 -10   9         48.18         52.44         3.36 o                         
   3 -10   9         84.82         83.12         5.11 o                         
   4 -10   9         42.83         57.11         3.65 o                         
  -7  -9   9          0.72          0.58         0.58 o                         
  -6  -9   9         57.64         67.92         4.53 o                         
  -5  -9   9        283.70        332.61        18.99 o                         
  -4  -9   9         52.68         59.16         3.94 o                         
  -3  -9   9         82.63         90.71         5.55 o                         
  -2  -9   9          7.47         11.54         1.31 o                         
  -1  -9   9         30.08         32.87         2.19 o                         
   0  -9   9         45.49         45.58         2.92 o                         
   1  -9   9         48.49         46.45         2.92 o                         
   2  -9   9         10.91          8.47         1.02 o                         
   3  -9   9         61.45         67.78         4.24 o                         
   4  -9   9         51.45         55.07         3.65 o                         
   5  -9   9         12.14          9.79         1.17 o                         
  -7  -8   9          0.70          0.15         0.58 o                         
  -6  -8   9         25.45         32.57         2.48 o                         
  -5  -8   9          0.47          0.73         0.44 o                         
  -4  -8   9        439.00        539.89        30.24 o                         
  -3  -8   9        120.00        135.27         5.47 o                         
  -2  -8   9         18.12         16.54         0.91 o                         
  -1  -8   9          0.07          0.07         0.21 o                         
   0  -8   9          0.02          1.46         0.58 o                         
   1  -8   9        271.01        252.71        10.02 o                         
   2  -8   9         47.48         42.65         2.78 o                         
   3  -8   9          0.86          0.58         0.44 o                         
   4  -8   9         14.86         14.75         1.31 o                         
   5  -8   9          2.25          1.75         0.73 o                         
  -8  -7   9          1.57          0.44         0.58 o                         
  -7  -7   9         30.43         31.55         2.48 o                         
  -6  -7   9         95.23        110.87         6.72 o                         
  -5  -7   9         17.73         17.87         0.95 o                         
  -4  -7   9        212.64        239.63         9.50 o                         
  -3  -7   9        121.38        131.36         5.32 o                         
  -2  -7   9        354.85        385.05        15.13 o                         
  -1  -7   9          2.50          3.07         0.58 o                         
   0  -7   9         20.28         19.28         1.46 o                         
   1  -7   9          0.42         -0.07         0.22 o                         
   2  -7   9          7.53          5.26         0.73 o                         
   3  -7   9         89.27         80.63         4.97 o                         
   4  -7   9          2.56          1.90         0.73 o                         
   5  -7   9          0.01          0.29         0.44 o                         
  -8  -6   9          7.09          4.24         1.17 o                         
  -7  -6   9          0.03         -0.15         0.44 o                         
  -6  -6   9        121.03        135.38         5.52 o                         
  -5  -6   9          2.10          1.64         0.39 o                         
  -4  -6   9        287.59        312.65        12.34 o                         
  -3  -6   9         72.38         81.73         3.36 o                         
  -2  -6   9       1412.70       1461.32        80.49 o                         
  -1  -6   9         48.74         50.54         3.07 o                         
   0  -6   9        497.06        481.46        26.73 o                         
   1  -6   9        121.15        122.37         5.55 o                         
   2  -6   9         12.48         14.61         1.31 o                         
   3  -6   9          0.26          0.00         0.29 o                         
   4  -6   9         72.34         70.12         4.38 o                         
   5  -6   9         11.30         11.83         1.31 o                         
   6  -6   9          0.31          0.73         0.44 o                         
  -9  -5   9          0.04         -0.44         0.44 o                         
  -8  -5   9         29.90         29.78         1.47 o                         
  -7  -5   9         34.87         35.12         1.64 o                         
  -6  -5   9         30.82         33.30         2.34 o                         
  -5  -5   9         48.14         42.58         1.85 o                         
  -4  -5   9         25.41         24.86         1.18 o                         
  -3  -5   9        156.31        159.80         8.91 o                         
  -2  -5   9        379.80        412.22        22.79 o                         
  -1  -5   9          0.05          0.15         0.29 o                         
   0  -5   9       1311.98       1221.76        67.34 o                         
   1  -5   9         29.13         28.56         1.46 o                         
   2  -5   9         34.58         31.55         2.19 o                         
   3  -5   9         26.72         23.66         1.75 o                         
   4  -5   9         52.64         58.28         3.65 o                         
   5  -5   9          5.04          6.43         1.02 o                         
   6  -5   9         14.86         14.32         1.46 o                         
  -9  -4   9          0.69          0.32         0.24 o                         
  -8  -4   9          3.60          4.62         0.56 o                         
  -7  -4   9          8.22          9.54         0.70 o                         
  -6  -4   9        118.81        126.18         5.11 o                         
  -5  -4   9         39.08         35.11         1.60 o                         
  -4  -4   9          0.51          0.88         0.29 o                         
  -3  -4   9        377.10        374.53        20.74 o                         
  -2  -4   9         86.62         82.24         4.67 o                         
  -1  -4   9       1116.30       1072.48        59.01 o                         
   0  -4   9        633.65        591.75        32.72 o                         
   1  -4   9        234.87        229.19        12.85 o                         
   2  -4   9       1080.41       1053.34        58.14 o                         
   3  -4   9         38.63         35.35         2.48 o                         
   4  -4   9         26.12         25.71         2.05 o                         
   5  -4   9         31.16         39.59         2.78 o                         
   6  -4   9         11.77         13.58         1.46 o                         
  -9  -3   9          4.50          6.87         0.73 o                         
  -8  -3   9          0.39          0.20         0.29 o                         
  -7  -3   9          0.46          0.20         0.24 o                         
  -6  -3   9         68.92         72.45         4.24 o                         
  -4  -3   9        629.93        604.31        33.30 o                         
  -3  -3   9        909.71        905.51        49.81 o                         
  -2  -3   9          9.56          7.45         0.73 o                         
  -1  -3   9         19.88         16.07         1.17 o                         
   0  -3   9          0.53          1.46         0.44 o                         
   1  -3   9        215.01        205.67        11.54 o                         
   2  -3   9        108.80        109.35         4.49 o                         
   3  -3   9        187.87        187.41        10.66 o                         
   4  -3   9        129.85        132.93         7.74 o                         
   5  -3   9         22.29         28.05         2.19 o                         
   6  -3   9          0.16          0.15         0.44 o                         
  -9  -2   9         74.41         73.04         4.38 o                         
  -8  -2   9         35.21         36.96         2.34 o                         
  -7  -2   9          0.93          0.29         0.29 o                         
  -6  -2   9         75.29         80.19         4.67 o                         
  -5  -2   9         37.64         30.24         1.90 o                         
  -4  -2   9         47.54         36.96         2.19 o                         
  -3  -2   9        154.72        142.42         8.03 o                         
  -2  -2   9        134.08        150.75         8.47 o                         
  -1  -2   9          0.25          0.58         0.29 o                         
   0  -2   9          1.04          0.15         0.29 o                         
   1  -2   9        109.78        101.67         5.84 o                         
   2  -2   9         83.34         79.71         3.36 o                         
   3  -2   9        622.70        641.42        25.15 o                         
   4  -2   9         60.45         62.09         2.74 o                         
   5  -2   9         82.34         89.40         5.40 o                         
  -8  -1   9          3.35          3.51         0.58 o                         
  -7  -1   9        154.40        141.98         8.03 o                         
  -6  -1   9          1.42          0.44         0.29 o                         
  -5  -1   9         18.98         17.67         1.31 o                         
  -4  -1   9         18.76         17.38         1.17 o                         
  -3  -1   9          7.49          4.67         0.44 o                         
  -2  -1   9          2.51          6.87         0.58 o                         
  -1  -1   9         29.02         32.72         2.05 o                         
   0  -1   9        360.20        373.07        20.74 o                         
   1  -1   9         23.73         26.15         1.75 o                         
   2  -1   9          3.18          3.65         0.73 o                         
   3  -1   9        101.06         94.07         3.20 o                         
   4  -1   9          0.81          0.91         0.44 o                         
   5  -1   9        113.63        121.68         7.16 o                         
  -9   0   9          1.03          2.34         0.58 o                         
  -8   0   9         24.66         26.59         1.90 o                         
  -7   0   9          4.97          3.07         0.58 o                         
  -6   0   9         42.53         42.22         2.63 o                         
  -5   0   9         30.05         23.08         1.61 o                         
  -4   0   9          9.11          9.35         0.73 o                         
  -3   0   9         34.00         26.29         1.61 o                         
  -2   0   9         39.24         45.87         2.78 o                         
  -1   0   9          1.21          0.44         0.29 o                         
   0   0   9         75.78         71.14         4.24 o                         
   1   0   9        140.00        141.11         8.03 o                         
   2   0   9          0.00          0.15         0.21 o                         
   3   0   9          3.54          2.66         0.52 o                         
   4   0   9        105.35        106.70         3.63 o                         
   5   0   9        143.16        143.01         8.33 o                         
  -9   1   9          1.63          2.34         0.73 o                         
  -8   1   9          0.39          1.02         0.44 o                         
  -7   1   9          0.24          0.15         0.29 o                         
  -6   1   9          4.98          5.99         0.73 o                         
  -5   1   9          0.00          0.00         0.29 o                         
  -4   1   9          0.31          0.15         0.15 o                         
  -3   1   9         90.92         83.26         4.82 o                         
  -2   1   9          0.07          0.00         0.15 o                         
  -1   1   9          1.97          1.90         0.44 o                         
   0   1   9         81.19         91.30         5.26 o                         
   1   1   9         62.62         55.64         2.43 o                         
   2   1   9         10.66         11.12         0.77 o                         
   3   1   9         34.32         37.25         2.48 o                         
   4   1   9          6.66          8.03         1.02 o                         
  -8   2   9         60.69         65.44         3.94 o                         
  -7   2   9          9.55          7.74         0.88 o                         
  -6   2   9          0.27         -0.29         0.29 o                         
  -5   2   9          1.65          1.75         0.58 o                         
  -4   2   9          8.50          7.16         0.58 o                         
  -3   2   9        121.42        115.40         6.57 o                         
  -2   2   9        131.38        142.86         8.03 o                         
  -1   2   9        448.14        449.03        24.83 o                         
   0   2   9          0.49          1.23         0.35 o                         
   1   2   9          1.97          2.63         0.73 o                         
   2   2   9         38.04         32.43         2.34 o                         
   3   2   9         11.88         12.56         1.31 o                         
   4   2   9          1.53          1.75         0.73 o                         
  -8   3   9          5.43          8.47         1.02 o                         
  -7   3   9         43.11         44.70         2.78 o                         
  -6   3   9         18.92         22.50         1.61 o                         
  -4   3   9          3.61          2.78         0.44 o                         
  -3   3   9        123.55        117.01         6.57 o                         
  -2   3   9         79.16         76.10         4.53 o                         
  -1   3   9          1.02          0.44         0.44 o                         
   0   3   9          1.04          4.09         0.88 o                         
   1   3   9         73.16         65.73         4.09 o                         
   2   3   9          4.77          5.26         0.88 o                         
   3   3   9          5.20          9.35         1.17 o                         
  -7   4   9          3.95          5.40         0.73 o                         
  -6   4   9          2.09          3.51         0.58 o                         
  -2   4   9          1.25          0.29         0.44 o                         
  -1   4   9         16.62         15.92         1.46 o                         
   0   4   9         26.87         26.29         2.05 o                         
   1   4   9         13.43          9.49         1.17 o                         
   2   4   9         37.69         37.69         2.63 o                         
  -3   5   9         27.60         24.54         1.90 o                         
  -2   5   9          0.19          0.00         0.29 o                         
  -1   5   9          2.27          2.05         0.88 o                         
   0   5   9         26.24         31.26         2.34 o                         
   1   5   9          9.79          8.62         1.17 o                         
  -3   6   9          3.23          4.24         0.88 o                         
  -2   6   9          3.67          2.92         0.88 o                         
  -1   6   9          3.04          2.48         0.88 o                         
  -2 -12  10         10.14          9.79         1.46 o                         
  -4 -11  10         10.49         13.88         1.61 o                         
  -3 -11  10         21.82         26.15         2.19 o                         
  -2 -11  10          7.94         10.52         1.31 o                         
  -6 -10  10         15.72         21.18         2.05 o                         
  -5 -10  10          0.04          0.29         0.58 o                         
  -4 -10  10         61.11         78.44         4.97 o                         
  -3 -10  10         12.74         17.97         1.75 o                         
  -2 -10  10          1.51          1.17         0.44 o                         
  -1 -10  10         17.22         18.99         1.61 o                         
   1 -10  10          8.14          5.99         0.88 o                         
   2 -10  10         34.92         38.64         1.81 o                         
   3 -10  10         54.18         60.77         3.94 o                         
  -6  -9  10        331.47        383.15        21.77 o                         
  -5  -9  10         59.21         67.92         4.53 o                         
  -4  -9  10         99.69        109.41         6.72 o                         
  -3  -9  10         13.55         13.88         1.46 o                         
  -2  -9  10         14.25         15.05         1.31 o                         
  -1  -9  10          0.63          0.15         0.29 o                         
   0  -9  10         90.07         89.40         5.26 o                         
   1  -9  10         63.15         63.40         3.94 o                         
   2  -9  10          0.20          0.15         0.21 o                         
   3  -9  10          9.12         11.10         1.17 o                         
   4  -9  10         11.06          9.79         1.17 o                         
  -7  -8  10          1.09          1.31         0.58 o                         
  -6  -8  10         41.27         43.53         3.21 o                         
  -5  -8  10          0.52          0.44         0.58 o                         
  -4  -8  10        579.63        664.43        26.13 o                         
  -3  -8  10         58.08         57.35         2.47 o                         
  -2  -8  10         11.23         10.70         0.77 o                         
  -1  -8  10          8.81          8.91         0.88 o                         
   0  -8  10        135.05        119.63         6.87 o                         
   1  -8  10          6.92          5.70         0.88 o                         
   2  -8  10          1.02          0.73         0.31 o                         
   3  -8  10         16.60         16.94         1.46 o                         
   4  -8  10         19.91         20.60         1.75 o                         
  -8  -7  10          0.39          0.73         0.58 o                         
  -7  -7  10          0.71          0.44         0.58 o                         
  -6  -7  10          0.00         -0.06         0.24 o                         
  -5  -7  10         14.22         15.92         0.95 o                         
  -4  -7  10         77.05         80.29         3.40 o                         
  -3  -7  10        312.03        322.03        12.76 o                         
  -2  -7  10        837.20        852.63        47.04 o                         
  -1  -7  10         47.12         43.68         2.78 o                         
   0  -7  10          2.76          3.21         0.58 o                         
   1  -7  10          6.83          5.26         0.73 o                         
   2  -7  10          9.92          7.52         0.62 o                         
   3  -7  10         73.01         70.26         4.38 o                         
   4  -7  10         38.36         39.00         2.78 o                         
   5  -7  10          3.66          3.65         0.88 o                         
  -8  -6  10          7.50          5.40         1.17 o                         
  -7  -6  10          1.03          1.23         0.35 o                         
  -6  -6  10          2.03          1.38         0.44 o                         
  -5  -6  10         24.62         24.86         1.23 o                         
  -4  -6  10          0.86          0.80         0.31 o                         
  -3  -6  10         18.68         18.11         1.31 o                         
  -2  -6  10        109.13        110.58         6.28 o                         
  -1  -6  10        487.10        491.83        27.32 o                         
   0  -6  10        230.21        220.57        12.42 o                         
   1  -6  10         27.97         30.38         2.05 o                         
   2  -6  10         10.45          9.49         0.67 o                         
   3  -6  10          1.02          0.73         0.44 o                         
   4  -6  10         15.34         12.12         1.31 o                         
   5  -6  10          0.69          0.00         0.44 o                         
  -8  -5  10         84.43         92.62         3.92 o                         
  -7  -5  10          4.80          6.28         1.02 o                         
  -6  -5  10          0.24         -0.14         0.14 o                         
  -5  -5  10         89.42         90.80         3.77 o                         
  -4  -5  10         12.38         11.25         0.88 o                         
  -3  -5  10        630.90        665.81        36.81 o                         
  -2  -5  10          0.09          0.29         0.29 o                         
  -1  -5  10        154.67        162.73         9.20 o                         
   0  -5  10         30.43         27.75         1.90 o                         
   1  -5  10        302.52        271.11        15.19 o                         
   2  -5  10          1.40          1.31         0.35 o                         
   3  -5  10          2.59          2.63         0.73 o                         
   4  -5  10          8.88          8.03         1.02 o                         
   5  -5  10         44.63         51.56         3.51 o                         
  -9  -4  10          0.68          0.35         0.24 o                         
  -8  -4  10          0.26          0.29         0.24 o                         
  -7  -4  10         31.23         34.35         1.64 o                         
  -5  -4  10         91.41         89.84         5.11 o                         
  -4  -4  10          0.64          0.29         0.15 o                         
  -3  -4  10        149.24        144.76         8.18 o                         
  -2  -4  10         24.74         20.01         1.31 o                         
  -1  -4  10        155.57        145.05         8.18 o                         
   0  -4  10          0.57          1.46         0.58 o                         
   1  -4  10        376.16        365.33        20.45 o                         
   2  -4  10          1.60          2.46         0.46 o                         
   3  -4  10        100.83        101.08         5.99 o                         
   4  -4  10          0.00         -0.29         0.29 o                         
   5  -4  10          0.61          0.58         0.44 o                         
  -9  -3  10          0.59          1.31         0.58 o                         
  -8  -3  10          0.40          0.73         0.29 o                         
  -7  -3  10         24.10         23.81         1.61 o                         
  -5  -3  10         15.22         10.52         0.88 o                         
  -4  -3  10        334.96        293.90        16.36 o                         
  -3  -3  10          0.15          0.15         0.15 o                         
  -2  -3  10         25.98         23.37         1.61 o                         
  -1  -3  10          9.72          9.93         0.88 o                         
   0  -3  10        179.25        184.05        10.37 o                         
   1  -3  10        457.98        434.42        24.25 o                         
   2  -3  10         21.19         19.28         1.61 o                         
   3  -3  10        136.66        131.24         5.42 o                         
   4  -3  10         15.82         18.55         1.61 o                         
   5  -3  10          4.10          4.09         0.88 o                         
  -9  -2  10          2.47          2.05         0.58 o                         
  -8  -2  10         12.07         13.29         1.17 o                         
  -7  -2  10         48.96         45.72         2.92 o                         
  -6  -2  10          1.75          0.88         0.29 o                         
  -5  -2  10        120.96        100.50         5.70 o                         
  -4  -2  10          0.34          0.88         0.29 o                         
  -3  -2  10          0.02          0.44         0.29 o                         
  -2  -2  10          3.46          1.61         0.44 o                         
  -1  -2  10         49.53         57.55         3.51 o                         
   0  -2  10        473.45        445.38        24.69 o                         
   1  -2  10         33.66         35.06         2.34 o                         
   2  -2  10         22.26         21.33         1.61 o                         
   3  -2  10         93.19         93.99         3.23 o                         
   4  -2  10          7.53          8.91         1.17 o                         
   5  -2  10         69.21         76.98         4.82 o                         
  -9  -1  10          0.36          0.00         0.29 o                         
  -8  -1  10          6.37          6.57         0.73 o                         
  -7  -1  10         18.57         19.14         1.46 o                         
  -6  -1  10         23.39         23.08         1.61 o                         
  -5  -1  10         62.18         47.77         2.92 o                         
  -4  -1  10          4.05          4.53         0.58 o                         
  -3  -1  10        675.54        610.59        33.74 o                         
  -2  -1  10        301.42        297.26        16.51 o                         
  -1  -1  10          8.35         11.54         1.02 o                         
   0  -1  10         10.03          7.74         0.88 o                         
   1  -1  10         21.96         22.50         1.61 o                         
   2  -1  10          0.32          0.29         0.29 o                         
   3  -1  10          6.83          7.25         0.72 o                         
   4  -1  10         20.87         17.84         0.90 o                         
  -9   0  10          1.51          2.63         0.73 o                         
  -8   0  10         29.60         35.20         2.34 o                         
  -7   0  10         49.25         45.28         2.92 o                         
  -6   0  10         31.66         30.82         2.05 o                         
  -5   0  10          1.39          2.19         0.44 o                         
  -4   0  10         36.94         32.28         2.05 o                         
  -3   0  10          7.52          6.28         0.58 o                         
  -2   0  10         30.14         29.80         1.90 o                         
  -1   0  10        564.16        541.06        29.95 o                         
   0   0  10         65.26         64.27         3.94 o                         
   1   0  10          9.92          8.91         1.02 o                         
   2   0  10         22.77         24.25         1.24 o                         
   3   0  10         34.59         41.34         1.96 o                         
   4   0  10          0.22          0.15         0.29 o                         
  -8   1  10          4.13          3.36         0.73 o                         
  -7   1  10        151.10        155.28         8.91 o                         
  -6   1  10         46.81         51.13         3.21 o                         
  -5   1  10          0.29          0.44         0.15 o                         
  -4   1  10          8.60          6.14         0.58 o                         
  -3   1  10         12.26          8.47         0.73 o                         
  -2   1  10         11.53          8.91         0.88 o                         
  -1   1  10         40.65         44.99         2.78 o                         
   0   1  10          5.34          4.67         0.73 o                         
   1   1  10        339.07        343.90        13.63 o                         
   2   1  10         36.22         34.33         2.48 o                         
   3   1  10          1.12          1.75         0.73 o                         
  -8   2  10          7.47          8.76         1.02 o                         
  -7   2  10         28.37         33.60         2.19 o                         
  -6   2  10          4.17          5.99         0.73 o                         
  -5   2  10         35.69         31.70         2.05 o                         
  -4   2  10         52.11         47.04         2.78 o                         
  -3   2  10          0.89          1.75         0.44 o                         
  -2   2  10         27.54         28.19         1.90 o                         
  -1   2  10         56.85         59.45         3.65 o                         
   0   2  10         37.41         33.60         2.34 o                         
   1   2  10          0.92          0.44         0.44 o                         
   2   2  10         20.92         16.65         1.46 o                         
   3   2  10        117.53        119.78         7.16 o                         
  -7   3  10          8.55          7.01         0.88 o                         
  -5   3  10          6.61          8.76         0.73 o                         
  -4   3  10         14.98         11.83         0.88 o                         
  -1   3  10          2.12          1.02         0.44 o                         
   0   3  10         37.73         34.18         2.48 o                         
   1   3  10          9.11          8.18         1.02 o                         
   2   3  10          1.28          0.73         0.44 o                         
  -3   4  10          6.79          7.30         1.02 o                         
  -2   4  10         46.01         49.23         3.21 o                         
  -1   4  10          0.19          0.29         0.44 o                         
   0   4  10          3.97          3.94         1.02 o                         
   1   4  10         28.46         29.65         2.34 o                         
  -3   5  10          0.17          0.29         0.44 o                         
  -2   5  10          8.26          8.47         1.17 o                         
  -1   5  10          1.83          1.75         0.88 o                         
  -4 -11  11          1.55          2.19         1.17 o                         
  -3 -11  11         12.11         17.38         1.75 o                         
  -2 -11  11          1.80          2.92         1.02 o                         
  -5 -10  11         10.52         11.98         1.61 o                         
  -4 -10  11          6.17          8.18         1.31 o                         
  -3 -10  11         11.78         13.58         1.46 o                         
  -2 -10  11         37.78         48.79         3.21 o                         
   0 -10  11         70.07         72.31         4.38 o                         
   1 -10  11         39.68         36.81         2.48 o                         
   2 -10  11          9.15         10.37         1.17 o                         
   3 -10  11          4.17          3.02         0.51 o                         
  -6  -9  11          9.99          7.89         1.46 o                         
  -5  -9  11         18.09         23.81         2.19 o                         
  -4  -9  11          3.22          2.34         1.02 o                         
  -3  -9  11         35.46         41.92         2.92 o                         
  -2  -9  11         51.91         50.54         3.21 o                         
  -1  -9  11         21.52         18.41         1.46 o                         
   0  -9  11         35.84         38.71         2.63 o                         
   1  -9  11          7.44         10.08         1.17 o                         
   2  -9  11         17.83         18.84         1.61 o                         
   3  -9  11         14.55         11.98         1.31 o                         
  -7  -8  11         16.94         18.11         1.90 o                         
  -6  -8  11          2.27          1.02         0.58 o                         
  -5  -8  11         34.03         36.52         2.78 o                         
  -4  -8  11         38.42         41.70         1.95 o                         
  -3  -8  11          0.10         -0.18         0.24 o                         
  -2  -8  11          2.73          2.19         0.58 o                         
  -1  -8  11          1.01          1.46         0.58 o                         
   0  -8  11          0.68          0.44         0.29 o                         
   1  -8  11         46.06         44.11         2.92 o                         
   2  -8  11         25.14         24.26         1.29 o                         
   3  -8  11         24.61         24.98         1.90 o                         
   4  -8  11          3.02          2.34         0.88 o                         
  -7  -7  11          8.49         12.71         1.61 o                         
  -6  -7  11          9.76         11.00         0.73 o                         
  -5  -7  11          0.61          0.88         0.31 o                         
  -4  -7  11          9.62          9.05         0.70 o                         
  -3  -7  11        119.45        130.44         7.45 o                         
  -2  -7  11          1.07          1.46         0.58 o                         
  -1  -7  11          6.13          3.65         0.73 o                         
   0  -7  11         34.94         33.89         2.34 o                         
   1  -7  11         47.03         45.43         2.92 o                         
   2  -7  11         17.08         16.82         0.98 o                         
   3  -7  11          9.75          7.01         1.02 o                         
   4  -7  11         14.54         14.90         1.46 o                         
  -8  -6  11         21.66         24.92         1.37 o                         
  -7  -6  11          0.14          0.03         0.24 o                         
  -6  -6  11         15.80         17.79         1.02 o                         
  -5  -6  11          7.26          7.89         0.73 o                         
  -4  -6  11         14.62         15.48         1.17 o                         
  -3  -6  11          2.34          4.53         0.58 o                         
  -2  -6  11          6.36          7.16         0.73 o                         
  -1  -6  11         89.86         96.26         5.70 o                         
   0  -6  11         16.27         14.46         1.31 o                         
   1  -6  11          4.12          2.78         0.73 o                         
   2  -6  11          2.01          3.89         0.49 o                         
   3  -6  11          0.29          0.00         0.29 o                         
   4  -6  11          0.00          0.15         0.44 o                         
  -8  -5  11         26.71         27.61         2.19 o                         
  -7  -5  11          2.42          3.36         0.58 o                         
  -6  -5  11         62.46         54.19         3.21 o                         
  -5  -5  11          2.90          2.63         0.44 o                         
  -4  -5  11        187.68        183.91        10.37 o                         
  -3  -5  11          8.79          9.49         0.88 o                         
  -2  -5  11        156.66        152.94         8.76 o                         
  -1  -5  11          0.09         -0.15         0.29 o                         
   0  -5  11         83.96         80.63         4.82 o                         
   1  -5  11         45.44         42.80         2.78 o                         
   2  -5  11         45.43         43.53         2.92 o                         
   3  -5  11         16.34         15.35         0.98 o                         
   4  -5  11         61.02         65.44         4.24 o                         
  -8  -4  11          3.16          2.78         0.58 o                         
  -6  -4  11        305.71        283.68        15.78 o                         
  -5  -4  11          7.78          5.84         0.58 o                         
  -4  -4  11          0.15          0.58         0.29 o                         
  -3  -4  11          2.47          1.90         0.44 o                         
  -2  -4  11          9.58          9.79         0.88 o                         
  -1  -4  11          0.27          0.00         0.29 o                         
   0  -4  11        368.31        348.09        19.43 o                         
   1  -4  11        103.74         94.66         5.70 o                         
   2  -4  11         88.23         81.95         4.97 o                         
   3  -4  11          7.79          8.27         0.67 o                         
   4  -4  11         58.57         61.21         3.94 o                         
  -8  -3  11         27.23         28.92         2.05 o                         
  -6  -3  11        146.11        128.84         7.30 o                         
  -5  -3  11        249.78        206.40        11.54 o                         
  -4  -3  11        195.25        165.06         9.35 o                         
  -3  -3  11         34.05         27.46         1.75 o                         
  -2  -3  11        236.27        216.48        12.12 o                         
  -1  -3  11          2.40          1.02         0.58 o                         
   0  -3  11         12.14          8.76         1.02 o                         
   1  -3  11          5.00          4.53         0.73 o                         
   2  -3  11         20.12         21.18         1.75 o                         
   3  -3  11         45.79         40.90         2.78 o                         
   4  -3  11          2.60          1.41         0.51 o                         
  -8  -2  11          2.85          3.65         0.73 o                         
  -7  -2  11         11.14          8.62         0.88 o                         
  -6  -2  11         41.77         39.88         2.48 o                         
  -5  -2  11         41.96         32.43         2.05 o                         
  -4  -2  11         16.10         12.12         1.02 o                         
  -3  -2  11        284.11        256.21        14.32 o                         
  -2  -2  11         27.60         25.86         1.75 o                         
  -1  -2  11          4.58          6.28         0.73 o                         
   0  -2  11          6.95          6.57         0.88 o                         
   1  -2  11          0.00          0.15         0.29 o                         
   2  -2  11          1.54          0.73         0.44 o                         
   3  -2  11          0.00         -0.29         0.29 o                         
   4  -2  11          4.63          6.43         1.02 o                         
  -8  -1  11         12.30         14.90         1.31 o                         
  -7  -1  11         22.81         21.33         1.61 o                         
  -6  -1  11          0.75          0.15         0.29 o                         
  -5  -1  11         11.02          7.89         0.73 o                         
  -4  -1  11          1.62          2.34         0.44 o                         
  -3  -1  11          3.49          1.90         0.44 o                         
  -2  -1  11         22.49         20.45         1.46 o                         
  -1  -1  11        276.89        258.70        14.61 o                         
   0  -1  11         13.41         14.75         1.31 o                         
   1  -1  11         67.77         64.86         3.94 o                         
   2  -1  11          0.07          0.35         0.24 o                         
   3  -1  11          3.16          2.93         0.62 o                         
  -8   0  11          2.60          2.78         0.73 o                         
  -7   0  11          4.42          5.55         0.73 o                         
  -6   0  11          9.96         10.52         0.88 o                         
  -5   0  11          2.19          2.05         0.44 o                         
  -4   0  11          0.24          0.15         0.15 o                         
  -3   0  11         11.19         11.83         1.02 o                         
  -2   0  11         12.82         11.10         1.02 o                         
  -1   0  11         30.38         28.05         1.90 o                         
   0   0  11          2.50          2.92         0.73 o                         
   1   0  11          7.63          5.99         0.88 o                         
   2   0  11          8.20          7.30         0.72 o                         
   3   0  11          2.60          2.92         0.88 o                         
  -7   1  11         17.19         18.41         1.46 o                         
  -6   1  11         12.97          9.79         0.88 o                         
  -5   1  11         24.27         24.25         1.61 o                         
  -4   1  11         42.83         37.54         2.34 o                         
  -3   1  11         76.55         70.70         4.24 o                         
  -2   1  11          1.48          1.61         0.44 o                         
  -1   1  11          0.12          0.00         0.29 o                         
   0   1  11        104.87         91.15         5.40 o                         
   1   1  11         66.51         59.74         3.80 o                         
   2   1  11          9.68          8.76         1.17 o                         
  -7   2  11         92.63         96.85         5.70 o                         
  -6   2  11         50.59         43.53         2.63 o                         
  -5   2  11         80.81         72.01         4.24 o                         
  -4   2  11         99.73         81.36         4.67 o                         
  -3   2  11        106.90         94.66         5.55 o                         
  -2   2  11          1.37          1.31         0.58 o                         
   0   2  11          0.59          0.00         0.29 o                         
   1   2  11          2.20          3.07         0.88 o                         
  -6   3  11         54.81         49.81         3.07 o                         
  -5   3  11         51.67         42.51         2.63 o                         
  -2   3  11          0.30          0.44         0.44 o                         
  -1   3  11         45.46         41.19         2.92 o                         
   0   3  11         33.75         33.01         2.48 o                         
  -3   4  11         17.65         18.11         1.61 o                         
  -2   4  11         55.28         53.17         3.51 o                         
  -3 -11  12          8.05         10.52         1.46 o                         
  -4 -10  12          0.64          0.29         0.58 o                         
  -3 -10  12         21.11         24.54         2.05 o                         
   0 -10  12         40.88         42.36         2.78 o                         
   1 -10  12          0.27         -0.29         0.29 o                         
  -5  -9  12          0.15          0.44         0.58 o                         
  -4  -9  12          0.39          0.15         0.44 o                         
  -3  -9  12          8.93         13.44         1.17 o                         
  -2  -9  12          2.10          2.48         0.73 o                         
  -1  -9  12         22.56         24.54         1.75 o                         
   0  -9  12         72.57         81.80         4.97 o                         
   1  -9  12         95.51         95.39         5.70 o                         
   2  -9  12          0.19          0.15         0.44 o                         
  -6  -8  12         18.41         17.53         1.75 o                         
  -5  -8  12        107.14        122.76         5.11 o                         
  -4  -8  12         17.65         18.41         1.46 o                         
  -3  -8  12          2.19          1.75         0.58 o                         
  -2  -8  12          1.84          2.48         0.73 o                         
  -1  -8  12          7.42          7.45         0.88 o                         
   0  -8  12          5.88          7.01         0.88 o                         
   1  -8  12         58.15         53.46         3.51 o                         
   2  -8  12         73.84         79.46         4.97 o                         
   3  -8  12         77.69         77.75         3.41 o                         
  -7  -7  12         62.35         70.05         3.08 o                         
  -6  -7  12          0.24          0.29         0.24 o                         
  -5  -7  12         25.17         24.98         1.75 o                         
  -4  -7  12         63.72         66.90         3.94 o                         
  -3  -7  12        170.36        177.77        10.08 o                         
  -2  -7  12          6.40          5.84         0.73 o                         
  -1  -7  12          2.56          1.61         0.58 o                         
   0  -7  12          6.13          5.11         0.88 o                         
   1  -7  12         18.27         21.03         1.75 o                         
   2  -7  12          2.87          3.36         0.73 o                         
   3  -7  12          5.63          6.48         0.67 o                         
  -7  -6  12         30.68         35.50         2.34 o                         
  -6  -6  12          9.02          7.30         0.73 o                         
  -5  -6  12         37.94         40.02         2.48 o                         
  -4  -6  12          1.24          1.75         0.44 o                         
  -3  -6  12          8.70          7.89         0.88 o                         
  -2  -6  12          4.18          3.80         0.73 o                         
  -1  -6  12        216.33        201.73        11.39 o                         
   0  -6  12          7.67          7.74         0.88 o                         
   1  -6  12         51.41         48.06         3.07 o                         
   2  -6  12         14.26         12.71         1.31 o                         
   3  -6  12         10.48         14.12         0.98 o                         
  -7  -5  12          0.00         -0.15         0.29 o                         
  -6  -5  12          8.04          8.18         0.88 o                         
  -5  -5  12         10.06          9.06         0.88 o                         
  -4  -5  12         15.25         16.80         1.31 o                         
  -3  -5  12          6.54          7.16         0.88 o                         
  -2  -5  12         52.42         53.32         3.36 o                         
  -1  -5  12          9.78         10.96         1.02 o                         
   0  -5  12          6.18          6.87         0.88 o                         
   1  -5  12          7.16          4.97         0.88 o                         
   2  -5  12         35.76         36.96         2.63 o                         
   3  -5  12         13.91         14.02         1.46 o                         
  -8  -4  12         10.84          9.49         0.88 o                         
  -7  -4  12         27.89         24.10         1.61 o                         
  -6  -4  12         23.56         23.52         1.61 o                         
  -5  -4  12         51.05         39.73         2.48 o                         
  -4  -4  12          4.57          3.80         0.58 o                         
  -3  -4  12         25.32         22.93         1.61 o                         
  -2  -4  12         74.40         70.85         4.24 o                         
  -1  -4  12          0.04         -0.29         0.29 o                         
   0  -4  12          4.72          4.53         0.73 o                         
   1  -4  12         20.73         19.43         1.61 o                         
   2  -4  12          0.49          0.29         0.44 o                         
   3  -4  12          3.87          3.80         0.88 o                         
  -7  -3  12          1.27          1.17         0.44 o                         
  -6  -3  12          6.17          5.55         0.58 o                         
  -5  -3  12         46.43         39.73         2.48 o                         
  -4  -3  12         23.78         21.18         1.46 o                         
  -3  -3  12         87.98        101.08         5.84 o                         
  -2  -3  12         39.47         39.29         2.48 o                         
  -1  -3  12         45.98         45.58         2.92 o                         
   0  -3  12          0.11          0.00         0.29 o                         
   1  -3  12         48.57         46.16         3.07 o                         
   2  -3  12         15.17         15.92         1.46 o                         
   3  -3  12         17.71         16.70         1.08 o                         
  -7  -2  12          0.60          1.31         0.44 o                         
  -6  -2  12         82.76         62.96         3.80 o                         
  -5  -2  12         80.29         70.12         4.09 o                         
  -4  -2  12         73.23         60.47         3.65 o                         
  -3  -2  12        348.83        319.32        17.82 o                         
  -2  -2  12         32.50         30.38         2.05 o                         
  -1  -2  12         23.61         30.68         2.05 o                         
   0  -2  12         17.85         17.24         1.46 o                         
   1  -2  12          0.95          0.58         0.44 o                         
   2  -2  12          0.35          0.00         0.44 o                         
   3  -2  12         30.69         30.00         1.60 o                         
  -7  -1  12          0.13          0.15         0.29 o                         
  -6  -1  12          0.19          0.29         0.29 o                         
  -5  -1  12         57.40         56.38         3.36 o                         
  -4  -1  12         80.38         71.87         4.24 o                         
  -3  -1  12         88.56         87.79         5.11 o                         
  -2  -1  12         30.25         27.61         1.90 o                         
  -1  -1  12         27.97         24.39         1.75 o                         
   0  -1  12         36.62         36.23         2.48 o                         
   1  -1  12         42.36         43.09         2.92 o                         
   2  -1  12          0.87          0.80         0.31 o                         
  -7   0  12         22.53         22.20         1.61 o                         
  -6   0  12         12.35         12.12         1.02 o                         
  -5   0  12          1.37          0.44         0.29 o                         
  -4   0  12          6.76          5.40         0.73 o                         
  -3   0  12         45.54         41.78         2.63 o                         
  -2   0  12         15.25         17.09         1.31 o                         
  -1   0  12          4.18          5.11         0.88 o                         
   0   0  12         38.11         41.63         2.78 o                         
   1   0  12          4.55          4.01         0.56 o                         
  -6   1  12          0.89          1.02         0.44 o                         
  -5   1  12         33.66         36.96         2.34 o                         
  -4   1  12          4.12          3.65         0.58 o                         
  -3   1  12         41.17         38.86         2.48 o                         
  -2   1  12         20.07         17.38         1.31 o                         
  -1   1  12          2.99          2.92         0.73 o                         
   0   1  12          2.73          4.24         0.88 o                         
   1   1  12          2.06          2.63         0.88 o                         
  -5   2  12          2.30          1.75         0.58 o                         
  -4   2  12         27.70         23.66         1.61 o                         
  -3   2  12         16.56         18.99         1.61 o                         
  -1   2  12          0.02          0.00         0.44 o                         
  -1 -10  13          1.01          1.17         0.44 o                         
   0 -10  13        128.63        140.96         8.33 o                         
  -3  -9  13          7.67          6.14         0.88 o                         
  -2  -9  13          0.01         -0.29         0.29 o                         
  -1  -9  13         24.09         26.15         1.90 o                         
   0  -9  13         34.69         38.86         2.63 o                         
   1  -9  13         36.49         33.89         2.48 o                         
  -5  -8  13         17.73         18.26         1.46 o                         
  -4  -8  13          5.06          6.57         0.88 o                         
  -3  -8  13          0.19          1.46         0.58 o                         
  -2  -8  13         17.15         19.87         1.61 o                         
  -1  -8  13          2.86          2.92         0.73 o                         
   0  -8  13          0.49          0.15         0.44 o                         
   1  -8  13         57.73         60.77         3.94 o                         
  -6  -7  13         49.46         53.17         3.21 o                         
  -5  -7  13          6.35          5.99         0.73 o                         
  -4  -7  13         49.19         57.85         3.51 o                         
  -3  -7  13         69.75         63.69         3.94 o                         
  -2  -7  13         31.51         32.14         2.19 o                         
  -1  -7  13          2.97          3.65         0.73 o                         
   0  -7  13          8.81          8.18         1.02 o                         
   1  -7  13          0.65          0.44         0.44 o                         
   2  -7  13          4.37          3.80         0.88 o                         
  -6  -6  13          8.20         10.23         1.02 o                         
  -5  -6  13          0.36          0.29         0.29 o                         
  -4  -6  13         53.61         51.71         3.21 o                         
  -3  -6  13         37.67         35.06         2.34 o                         
  -2  -6  13         57.43         62.37         3.80 o                         
  -1  -6  13          0.15          0.15         0.29 o                         
   0  -6  13         22.55         24.98         1.90 o                         
   1  -6  13         20.38         19.28         1.61 o                         
   2  -6  13         13.85         14.32         1.46 o                         
  -7  -5  13         43.58         37.10         2.34 o                         
  -6  -5  13          0.61          0.15         0.29 o                         
  -5  -5  13         15.58         20.30         1.46 o                         
  -4  -5  13          1.75          1.75         0.58 o                         
  -3  -5  13         41.54         39.73         2.63 o                         
  -2  -5  13         19.06         15.63         1.31 o                         
  -1  -5  13         22.90         24.10         1.90 o                         
   0  -5  13        178.41        165.36         9.64 o                         
   1  -5  13          3.90          3.36         0.73 o                         
   2  -5  13         27.79         29.80         2.19 o                         
  -7  -4  13         30.79         27.90         1.90 o                         
  -6  -4  13          0.78          1.17         0.44 o                         
  -5  -4  13         14.48         17.24         1.31 o                         
  -4  -4  13          0.38          0.44         0.29 o                         
  -3  -4  13          0.13          0.15         0.29 o                         
  -2  -4  13         35.20         33.60         2.34 o                         
  -1  -4  13         12.66         12.71         1.17 o                         
   0  -4  13          5.36          4.53         0.88 o                         
   1  -4  13          1.76          3.07         0.88 o                         
   2  -4  13         15.05         11.69         1.31 o                         
  -7  -3  13          0.01          0.00         0.29 o                         
  -6  -3  13          0.47          0.00         0.29 o                         
  -5  -3  13         20.24         14.61         1.17 o                         
  -4  -3  13          0.75          0.29         0.29 o                         
  -3  -3  13         46.79         49.08         3.07 o                         
  -2  -3  13          0.01         -0.29         0.29 o                         
  -1  -3  13         66.78         60.91         3.80 o                         
   0  -3  13         38.42         37.98         2.63 o                         
   1  -3  13          0.18          0.29         0.44 o                         
   2  -3  13         26.52         26.73         2.05 o                         
  -7  -2  13          2.11          1.61         0.44 o                         
  -6  -2  13          4.57          3.36         0.58 o                         
  -5  -2  13          1.56          1.17         0.44 o                         
  -4  -2  13          4.60          4.97         0.73 o                         
  -3  -2  13          0.34          0.15         0.29 o                         
  -2  -2  13         10.66         11.25         1.17 o                         
  -1  -2  13         29.55         30.82         2.19 o                         
   0  -2  13         24.11         23.08         1.90 o                         
   1  -2  13          3.48          2.34         0.88 o                         
  -6  -1  13          1.24          1.90         0.58 o                         
  -5  -1  13          4.57          5.11         0.58 o                         
  -4  -1  13          1.22          1.75         0.44 o                         
  -3  -1  13          2.11          1.61         0.58 o                         
  -2  -1  13         62.18         54.49         3.36 o                         
  -1  -1  13          2.08          1.75         0.73 o                         
   0  -1  13         22.52         27.75         2.05 o                         
  -6   0  13          6.88          6.28         0.73 o                         
  -5   0  13          0.47          0.29         0.29 o                         
  -4   0  13          0.54          0.88         0.29 o                         
  -3   0  13          0.79          0.58         0.29 o                         
  -2   0  13         22.39         23.96         1.75 o                         
  -1   0  13          3.36          3.21         0.73 o                         
   0   0  13         21.49         19.87         1.75 o                         
  -4   1  13          0.31          0.58         0.29 o                         
  -3   1  13         28.01         26.88         1.90 o                         
  -2   1  13         29.05         28.19         2.05 o                         
  -2  -9  14         12.57         13.58         1.31 o                         
  -4  -8  14          1.26          1.75         0.58 o                         
  -3  -8  14          0.20          0.58         0.44 o                         
  -2  -8  14          3.79          2.48         0.73 o                         
  -1  -8  14          5.87          6.87         1.02 o                         
   0  -8  14         24.23         22.50         1.90 o                         
  -5  -7  14          8.42         10.37         1.02 o                         
  -4  -7  14         31.43         33.74         2.34 o                         
  -3  -7  14          0.51          0.58         0.44 o                         
  -2  -7  14          0.29          0.29         0.29 o                         
  -1  -7  14          4.73          5.84         0.88 o                         
   0  -7  14         12.49         11.54         1.31 o                         
  -5  -6  14          0.05         -0.15         0.29 o                         
  -4  -6  14          1.84          1.75         0.58 o                         
  -3  -6  14          2.31          4.38         0.88 o                         
  -2  -6  14        108.55        107.36         6.43 o                         
  -1  -6  14         31.65         32.28         2.34 o                         
   0  -6  14         28.85         29.51         2.19 o                         
  -5  -5  14          1.30          1.46         0.58 o                         
  -4  -5  14          9.25          9.35         1.02 o                         
  -3  -5  14         20.46         18.41         1.46 o                         
  -2  -5  14          8.61          5.84         0.88 o                         
  -1  -5  14         10.44         13.73         1.31 o                         
   0  -5  14         30.21         28.19         2.19 o                         
  -6  -4  14         29.32         22.06         1.61 o                         
  -5  -4  14          4.61          4.24         0.73 o                         
  -4  -4  14          0.02          0.15         0.29 o                         
  -3  -4  14          0.60          0.44         0.29 o                         
  -2  -4  14          0.39          0.58         0.44 o                         
  -1  -4  14          8.27          9.35         1.17 o                         
   0  -4  14          0.48          0.15         0.44 o                         
  -5  -3  14          5.01          3.51         0.73 o                         
  -4  -3  14         38.43         29.36         2.05 o                         
  -3  -3  14          1.10          0.88         0.44 o                         
  -2  -3  14         51.64         47.91         3.07 o                         
  -1  -3  14         10.62         10.23         1.17 o                         
   0  -3  14          0.30          0.15         0.44 o                         
  -5  -2  14          6.96          6.14         0.73 o                         
  -4  -2  14          1.36          2.48         0.58 o                         
  -3  -2  14         11.16          9.93         1.02 o                         
  -2  -2  14          1.44          2.63         0.73 o                         
  -1  -2  14          2.97          3.65         0.88 o                         
  -4  -1  14         17.91         15.05         1.31 o                         
  -3  -1  14         13.99         13.88         1.17 o                         
  -2  -1  14          2.74          2.48         0.73 o                         
                                                                                
